# Supplementary material for: Hybrid parking space prediction model: integrating ARIMA, Long short-term memory (LSTM), and backpropagation neural network (BPNN) for smart city development
Source: PeerJ Comput Sci. 2025 Jan 24;11:e2645. doi: 10.7717/peerj-cs.2645 (PMC11784715; doi:10.7717/peerj-cs.2645)
Supplement: Supplemental Information 1 [file peerj-cs-11-2645-s001.csv]

Lastupdated	Status_Timestamp	Zone_Number	Status_Description	KerbsideID	Location
2018-1-1T10:15:34+05:30	2023-12-14T09:11:25+05:30	7695	Unoccupied	22959	-37.81844776554182, 144.95938672872117
2018-1-2T10:15:34+05:30	2023-12-13T11:51:58+05:30	7939	Unoccupied	10136	-37.8099909364941, 144.95263753679632
2018-1-3T05:15:34+05:30	2023-12-15T05:05:02+05:30		Unoccupied	6527	-37.81060096851364, 144.95642622505966
2018-1-4T05:15:34+05:30	2023-12-15T04:09:46+05:30		Unoccupied	6526	-37.810581463657826, 144.95649292476088
2018-1-5T10:15:34+05:30	2023-12-18T05:17:54+05:30	7310	Unoccupied	6497	-37.81044576734748, 144.95648958199024
2018-1-6T10:15:34+05:30	2023-11-02T06:17:52+05:30	7050	Present	8958	-37.80588632122739, 144.95989190405095
2018-1-7T10:15:34+05:30	2023-12-18T09:33:50+05:30	7310	Unoccupied	25139	-37.810361269606986, 144.95724275778542
2018-1-8T10:15:34+05:30	2023-12-18T09:10:13+05:30	7310	Present	6520	-37.81030372866985, 144.95744087370286
2018-1-9T10:14:42+05:30	2023-11-15T07:05:58+05:30	7363	Present	61840	-37.81456548009633, 144.96998804813268
2018-1-10T10:14:42+05:30	2023-11-08T02:11:02+05:30		Unoccupied	23748	-37.8107644042888, 144.97004851293588
2018-1-11T10:14:42+05:30	2023-11-09T00:31:24+05:30		Unoccupied	24184	-37.81070410789455, 144.96981076064492
2018-1-12T10:14:42+05:30	2023-11-09T02:47:07+05:30	7359	Present	61926	-37.81512217630161, 144.96752972730866
2018-1-14T10:14:42+05:30	2023-11-09T05:38:31+05:30		Unoccupied	23746	-37.81065943880609, 144.9700003687169
2018-1-15T10:14:42+05:30	2023-11-08T02:38:38+05:30		Present	23747	-37.810711917471764, 144.97002446884815
2018-1-16T13:18:40+05:30	2023-12-06T01:01:46+05:30	7474	Present	6865	-37.81895608270531, 144.95703268402215
2018-1-17T13:18:40+05:30	2023-12-06T07:41:05+05:30	7545	Present	7998	-37.81260644580408, 144.95724290325379
2018-1-18T13:18:40+05:30	2023-12-06T08:01:29+05:30	7545	Present	8000	-37.81256855815781, 144.95737242763846
2018-1-19T13:18:40+05:30	2023-12-06T02:01:44+05:30	7545	Present	8001	-37.81254213763887, 144.95746320506845
2018-1-20T13:18:40+05:30	2023-12-06T08:54:11+05:30	7474	Unoccupied	6867	-37.81905725659287, 144.95707912784184
2018-1-21T13:18:40+05:30	2023-12-06T08:22:18+05:30	7545	Present	8002	-37.81252269293732, 144.95752981675417
2018-1-22T13:18:40+05:30	2023-12-06T09:05:06+05:30	7545	Present	8009	-37.81210933025156, 144.95895951176297
2018-1-23T13:18:40+05:30	2023-12-06T09:00:27+05:30	7474	Unoccupied	14667	-37.81869993197206, 144.95691499161597
2018-11-24T13:18:40+05:30	2023-12-06T08:41:52+05:30	7545	Present	8016	-37.8121534912692, 144.95898002659442
2018-1-25T01:21:05+05:30	2023-12-06T19:37:48+05:30	7500	Present	7627	-37.81131729388592, 144.9576947699271
2018-1-26T01:21:05+05:30	2023-12-07T01:13:34+05:30	7500	Unoccupied	7633	-37.811536063728994, 144.95742469390194
2018-1-27T01:21:05+05:30	2023-12-07T01:13:07+05:30	7624	Unoccupied	6952	-37.8127273292411, 144.95416523391526
2018-1-28T01:21:05+05:30	2023-12-07T01:02:45+05:30	7624	Present	6955	-37.81288172779094, 144.9542372010444
2018-1-29T01:21:05+05:30	2023-12-06T18:11:35+05:30	7624	Unoccupied	6962	-37.81318241643244, 144.95437718209934
2018-1-30T01:21:05+05:30	2023-12-06T15:39:23+05:30	7622	Unoccupied	6974	-37.8138305704185, 144.9544248109018
2018-1-31T01:21:05+05:30	2023-12-06T23:35:19+05:30	7622	Unoccupied	6976	-37.81393783244421, 144.95447462759606
2023-12-07T01:21:05+05:30	2023-12-06T23:20:32+05:30	7622	Unoccupied	6977	-37.814009141040444, 144.9545079010345
2023-12-07T01:21:05+05:30	2023-12-06T19:50:46+05:30	7622	Unoccupied	6978	-37.81406297897234, 144.95453295225116
2023-12-07T01:21:05+05:30	2023-12-06T15:41:38+05:30	7622	Unoccupied	6979	-37.81411697127494, 144.95455802761114
2023-12-07T01:21:05+05:30	2023-12-07T00:11:22+05:30	7622	Unoccupied	6980	-37.81417147591114, 144.95458321900304
2023-12-07T01:21:05+05:30	2023-12-06T20:59:35+05:30	7622	Unoccupied	6986	-37.81380452873981, 144.95466629183386
2023-12-07T01:21:05+05:30	2023-12-07T00:55:42+05:30	7622	Unoccupied	6989	-37.81365261122623, 144.95459575958455
2023-12-07T01:21:05+05:30	2023-12-07T00:54:18+05:30	7622	Unoccupied	6991	-37.81355506291232, 144.9545507714704
2023-12-07T01:21:05+05:30	2023-12-06T15:38:51+05:30	7706	Present	7416	-37.811033752438306, 144.95743158657334
2023-12-07T01:21:05+05:30	2023-12-06T22:02:29+05:30	7706	Present	7417	-37.811058034453524, 144.95744272907837
2023-12-07T01:21:05+05:30	2023-12-06T17:39:34+05:30	7706	Present	7418	-37.81111058901165, 144.9574669364946
2023-12-07T01:21:05+05:30	2023-12-06T14:29:05+05:30	7706	Present	7421	-37.81119449777922, 144.95750539048586
2023-12-07T01:21:05+05:30	2023-12-06T14:27:14+05:30	7500	Present	7629	-37.81124426926189, 144.9579464896738
2023-12-07T01:21:05+05:30	2023-12-04T06:44:16+05:30	7624	Unoccupied	6953	-37.81278151241321, 144.9541904755258
2023-12-07T01:21:05+05:30	2023-12-06T19:57:56+05:30	7624	Unoccupied	6957	-37.812932272699, 144.95426075965474
2023-12-07T01:21:05+05:30	2023-12-06T20:09:45+05:30	7624	Unoccupied	6958	-37.812982959667174, 144.95428429383023
2023-12-07T01:21:05+05:30	2023-12-06T18:14:14+05:30	7622	Present	6987	-37.81375394162205, 144.95464267217577
2023-12-07T01:21:05+05:30	2023-12-06T17:25:02+05:30	7642	Present	6624	-37.816223948303374, 144.95297624708968
2023-12-07T01:21:05+05:30	2023-12-07T01:09:54+05:30	7642	Unoccupied	6627	-37.81637336452581, 144.95304491722038
2023-12-07T01:21:05+05:30	2023-12-07T01:10:03+05:30	7642	Present	6626	-37.81632513216525, 144.95302271228667
2023-12-07T01:21:05+05:30	2023-12-07T00:56:51+05:30	7642	Present	6625	-37.81627464473898, 144.952999503473
2023-10-30T10:14:11+05:30	2023-09-06T01:42:17+05:30	7608	Present	8065	-37.8153915703002, 144.96087855961025
2023-10-30T10:14:11+05:30	2023-08-11T04:12:20+05:30	7608	Present	8067	-37.8154762141812, 144.9609173471679
2023-10-25T07:14:02+05:30	2023-10-25T07:08:13+05:30	7577	Unoccupied	5716	-37.81392917545562, 144.95657209636693
2023-10-25T07:14:02+05:30	2023-10-25T06:14:18+05:30	7577	Present	5725	-37.814005248725564, 144.95630569160573
2023-10-25T07:14:02+05:30	2023-10-25T06:37:50+05:30	7577	Present	5694	-37.81416846859752, 144.9557347073744
2023-10-25T07:14:02+05:30	2023-10-25T06:43:16+05:30	7577	Present	5711	-37.81426809230024, 144.95538539765067
2023-10-25T07:14:02+05:30	2023-10-25T03:50:54+05:30	7577	Present	23444	-37.814284589557076, 144.95532799093056
2023-10-25T07:14:02+05:30	2023-04-19T19:20:25+05:30	7553	Unoccupied	23937	-37.8129583405137, 144.96027744789092
2023-10-25T07:14:02+05:30	2023-04-19T23:12:58+05:30	7553	Unoccupied	23938	-37.81286309097017, 144.9606030839106
2023-10-25T07:14:02+05:30	2023-10-25T06:25:51+05:30		Present	5609	-37.813317682238676, 144.95836438291389
2023-10-25T07:14:02+05:30	2023-10-25T06:34:22+05:30	7572	Present	6100	-37.80966733243581, 144.97118892646492
2023-10-25T07:14:02+05:30	2023-10-25T07:02:21+05:30	7556	Present	16749	-37.81048691292828, 144.9683790430759
2023-10-25T07:14:02+05:30	2023-10-25T06:52:57+05:30	7556	Present	16748	-37.81047854977049, 144.9684078360528
2023-10-25T07:14:02+05:30	2023-10-25T04:22:55+05:30	7577	Present	5705	-37.81425974119931, 144.95541478498689
2023-10-25T07:14:02+05:30	2023-10-24T14:37:03+05:30	7556	Present	5732	-37.81063979066089, 144.96785828428733
2023-10-25T07:14:02+05:30	2023-10-25T06:34:44+05:30	7556	Present	5735	-37.810540781454144, 144.96819468362798
2023-10-25T07:14:02+05:30	2023-10-25T03:58:38+05:30	7556	Present	5755	-37.810346870954135, 144.96885750147845
2023-10-25T07:14:02+05:30	2023-10-25T07:10:02+05:30	7556	Present	5753	-37.810329535719845, 144.96891681622373
2023-10-25T07:14:02+05:30	2023-10-25T07:00:54+05:30	7556	Present	5748	-37.810278185051175, 144.9690906885151
2023-10-25T07:14:02+05:30	2023-10-25T06:14:52+05:30	7556	Present	5746	-37.81026057828514, 144.96915093293308
2023-10-25T07:14:02+05:30	2023-10-25T05:13:55+05:30		Present	5619	-37.81333638334371, 144.95830036989398
2023-10-25T07:14:02+05:30	2023-10-25T07:09:56+05:30	7562	Present	5618	-37.81302879943206, 144.9593557909223
2023-10-25T07:14:02+05:30	2023-10-25T06:55:59+05:30	7566	Present	5586	-37.813517379359894, 144.95802880213256
2023-10-25T07:14:02+05:30	2023-10-18T03:22:59+05:30	7566	Present	5583	-37.813491215768735, 144.95811837961972
2023-10-25T07:14:02+05:30	2023-10-25T06:48:37+05:30	7566	Present	5580	-37.81346533795393, 144.95820697965536
2023-10-25T07:14:02+05:30	2023-10-25T04:05:56+05:30	7566	Present	5578	-37.813447522749726, 144.9582679741734
2023-10-25T07:14:02+05:30	2023-10-25T01:01:02+05:30	7566	Present	5602	-37.81334840559413, 144.95860802442525
2023-10-25T07:14:02+05:30	2023-10-25T04:25:47+05:30	7566	Present	5599	-37.813320247143366, 144.9587044311516
2023-10-25T07:14:02+05:30	2023-10-25T06:06:15+05:30	7566	Present	5596	-37.81329424297533, 144.9587934619512
2023-10-25T07:14:02+05:30	2023-10-25T07:02:44+05:30	7566	Present	5623	-37.81324046414947, 144.95897758460092
2023-10-25T07:14:02+05:30	2023-10-25T06:55:58+05:30	7566	Present	5651	-37.813223019875345, 144.9590373088151
2023-10-25T07:14:02+05:30	2023-10-25T06:10:49+05:30	7566	Present	5656	-37.81320551599129, 144.95909723511036
2023-10-25T07:14:02+05:30	2023-10-25T05:06:26+05:30	7566	Present	5655	-37.81319676404733, 144.95912719882205
2023-10-25T07:14:02+05:30	2023-10-25T06:10:27+05:30	7566	Present	5646	-37.813101635744424, 144.95945362744533
2023-10-25T07:14:02+05:30	2023-02-27T15:53:10+05:30	7224	Unoccupied	5839	-37.82016715877481, 144.9545349920618
2023-10-25T07:14:02+05:30	2023-10-25T06:51:47+05:30	7572	Unoccupied	6049	-37.80995805934285, 144.97019604728666
2023-10-25T07:14:02+05:30	2023-10-25T06:07:07+05:30	7572	Present	6070	-37.8097917677008, 144.97076399805246
2023-10-25T07:14:02+05:30	2023-10-25T07:10:25+05:30	7572	Unoccupied	6080	-37.80959904378582, 144.9714224107713
2023-10-25T07:14:02+05:30	2023-10-25T07:01:37+05:30	7572	Unoccupied	6086	-37.809543758145935, 144.97161125462517
2023-10-25T07:14:02+05:30	2023-10-25T05:11:27+05:30	7566	Present	5598	-37.81327695104594, 144.95885266405645
2023-10-25T07:14:02+05:30	2023-10-24T17:11:18+05:30	7556	Unoccupied	5775	-37.810383106263544, 144.96873394243664
2023-10-25T07:14:02+05:30	2023-10-25T06:16:31+05:30	7566	Present	5576	-37.813569547637705, 144.9578501880945
2023-10-25T07:14:02+05:30	2023-10-24T10:35:10+05:30	7566	Unoccupied	5588	-37.81353464660003, 144.95796968212494
2023-10-25T07:14:02+05:30	2023-10-25T05:42:07+05:30	7566	Unoccupied	5587	-37.81352602169963, 144.95799921207333
2023-10-25T07:14:02+05:30	2023-10-25T03:27:51+05:30	7566	Present	5590	-37.81354328723129, 144.95794009834714
2023-10-26T10:14:01+05:30	2023-09-27T05:22:11+05:30	7494	Present	14816	-37.80998971099853, 144.96224631351316
2023-10-30T10:14:11+05:30	2023-06-12T04:28:23+05:30	7608	Present	8066	-37.81541937738099, 144.96089129853135
2023-10-30T10:14:11+05:30	2023-09-07T08:34:43+05:30	7608	Present	8069	-37.815528914102714, 144.9609415356485
2023-11-22T06:14:42+05:30	2023-11-22T05:56:25+05:30	7531	Present	8049	-37.81774645249117, 144.95471712834333
2023-11-22T06:14:42+05:30	2023-11-22T06:06:43+05:30	7611	Present	5467	-37.8121545202705, 144.95939775826432
2023-11-22T06:14:42+05:30	2023-11-22T05:30:10+05:30	7612	Present	7777	-37.81322175348582, 144.96001226289104
2023-11-22T06:14:42+05:30	1970-01-01T05:30:00+05:30	7531	Unoccupied	8027	-37.81767090350456, 144.95527914160846
2023-11-22T06:14:42+05:30	2023-11-21T23:47:51+05:30	7531	Unoccupied	8032	-37.81776326102175, 144.9549589773298
2023-11-22T06:14:42+05:30	2023-11-21T17:34:14+05:30	7531	Unoccupied	8026	-37.81765243612145, 144.95534314989754
2023-11-22T06:14:42+05:30	2023-11-21T16:57:01+05:30	7537	Unoccupied	8025	-37.817631960140055, 144.95541409698671
2023-11-22T06:14:42+05:30	1970-01-01T05:30:00+05:30	7531	Unoccupied	8033	-37.817781684238135, 144.95489497822973
2023-11-22T06:14:42+05:30	2023-11-21T23:39:48+05:30	7531	Unoccupied	8029	-37.81770785128694, 144.95515107738171
2023-11-22T06:14:42+05:30	2023-11-21T21:04:09+05:30	7531	Unoccupied	8034	-37.817799183952715, 144.95483408114114
2023-11-22T06:14:42+05:30	2023-11-21T22:46:02+05:30	7537	Unoccupied	24745	-37.81760931195645, 144.95549253042145
2023-11-22T06:14:42+05:30	2023-11-21T18:07:24+05:30	7537	Unoccupied	24744	-37.81758663421112, 144.95557113862753
2023-11-22T06:14:42+05:30	2023-11-22T05:43:47+05:30	7374	Present	6232	-37.818080128718094, 144.95732198251844
2023-11-22T06:14:42+05:30	2023-11-22T05:25:08+05:30	7362	Unoccupied	6249	-37.81789028655849, 144.95855355638022
2023-11-22T06:14:42+05:30	2023-11-16T17:52:53+05:30	7614	Unoccupied	23990	-37.81167505102796, 144.95930690581332
2023-11-22T06:14:42+05:30	2023-04-14T00:34:17+05:30	7539	Unoccupied	24262	-37.8115858948576, 144.96092020404734
2023-11-22T06:14:42+05:30	2023-04-13T19:33:35+05:30	7539	Present	22765	-37.81168343614709, 144.96047044089488
2023-11-22T06:14:42+05:30	2023-04-14T00:18:25+05:30		Unoccupied	24672	-37.81156568111847, 144.9608732163477
2023-11-22T06:14:42+05:30	2023-04-13T21:52:34+05:30		Present	24673	-37.81158431870785, 144.96080925811535
2023-11-22T06:14:42+05:30	2023-04-13T22:50:34+05:30	7539	Unoccupied	24674	-37.81160301669256, 144.96074491917872
2023-11-22T06:14:42+05:30	2023-04-14T01:46:41+05:30	7544	Unoccupied	14779	-37.811877532149666, 144.9598062076207
2023-11-22T06:14:42+05:30	2023-11-16T04:56:47+05:30		Unoccupied	5475	-37.81273654807954, 144.9595373121727
2023-11-22T06:14:42+05:30	2023-11-22T05:15:13+05:30	7609	Present	6186	-37.81184242595775, 144.95925722369094
2023-11-22T06:14:42+05:30	2023-11-22T05:37:08+05:30		Present	6237	-37.81786621833828, 144.958068858772
2023-11-22T06:14:42+05:30	2023-11-22T03:31:42+05:30		Unoccupied	6240	-37.817787263817166, 144.95834445036596
2023-11-22T06:14:42+05:30	2023-06-20T04:19:02+05:30	7486	Present	6926	-37.81678973568392, 144.95579035044818
2023-11-22T06:14:42+05:30	2023-11-16T23:58:43+05:30	7486	Unoccupied	6927	-37.81673883367116, 144.95576714726542
2023-11-22T06:14:42+05:30	2023-11-22T05:32:02+05:30	7487	Present	6944	-37.817675223151056, 144.95619321931312
2023-11-22T06:14:42+05:30	2023-11-22T06:02:07+05:30	7487	Present	6946	-37.81777478935993, 144.95623902279914
2023-11-22T06:14:42+05:30	2023-11-22T04:48:08+05:30	7487	Unoccupied	6948	-37.81806101369159, 144.9563709895654
2023-11-22T06:14:42+05:30	2023-11-22T06:04:36+05:30	7487	Unoccupied	6949	-37.818111885365184, 144.9563940827574
2023-11-22T06:14:42+05:30	2023-11-22T02:19:04+05:30	7531	Unoccupied	8023	-37.81754767470018, 144.95570625683084
2023-11-22T06:14:42+05:30	2023-11-22T03:35:00+05:30	7531	Unoccupied	8024	-37.81756615469635, 144.95564220227078
2023-11-22T06:14:42+05:30	1970-01-01T05:30:00+05:30		Unoccupied	8040	-37.81800020752271, 144.9541341621802
2023-11-22T06:14:42+05:30	2023-11-22T06:08:25+05:30	7531	Present	8052	-37.81783888850176, 144.95439144802492
2023-11-22T06:14:42+05:30	2023-11-22T04:31:34+05:30	7350	Present	12661	-37.81651024755264, 144.95725315959675
2023-11-22T06:14:42+05:30	2023-11-22T03:04:02+05:30	7350	Present	12663	-37.81661084349134, 144.9572987456877
2023-11-22T06:14:42+05:30	2023-11-20T04:11:00+05:30	7350	Unoccupied	12664	-37.81676345493749, 144.95736790218953
2023-11-22T06:14:42+05:30	2023-11-20T04:15:59+05:30	7350	Unoccupied	12665	-37.81681241726534, 144.95739008666706
2023-11-22T06:14:42+05:30	2022-10-18T02:29:08+05:30	7219	Present	13528	-37.82190638672516, 144.954851704753
2023-11-22T06:14:42+05:30	2023-11-17T01:27:28+05:30	7594	Present	7057	-37.81437634997545, 144.96041280735983
2023-11-22T06:14:42+05:30	2023-11-16T15:39:32+05:30	7594	Unoccupied	7064	-37.81457006912264, 144.96050183931956
2023-11-22T06:14:42+05:30	2023-11-21T17:28:33+05:30	7594	Present	7056	-37.814327985668015, 144.96039043474957
2023-11-22T06:14:42+05:30	2023-11-22T03:51:17+05:30	7595	Unoccupied	6138	-37.816087689820584, 144.96119835354216
2023-11-22T06:14:42+05:30	2023-01-16T00:24:43+05:30	7596	Present	6194	-37.81730758721328, 144.96176027268046
2023-11-22T06:14:42+05:30	2023-11-13T06:15:16+05:30	7610	Present	5474	-37.81213407156074, 144.95951560000623
2023-11-22T06:14:42+05:30	2023-11-16T04:17:11+05:30	7610	Unoccupied	5479	-37.8124708174905, 144.9594171332239
2023-11-22T06:14:42+05:30	2023-11-22T05:55:27+05:30	7611	Present	5456	-37.812461443439034, 144.95953771840624
2023-11-22T06:14:42+05:30	2023-11-22T06:10:17+05:30	7611	Unoccupied	5455	-37.812485165969974, 144.95954853517475
2023-11-22T06:14:42+05:30	2023-11-22T05:19:35+05:30	7611	Present	5462	-37.812296656455715, 144.95946258243737
2023-11-22T06:14:42+05:30	2023-11-22T06:04:06+05:30	7611	Present	5465	-37.8122021900183, 144.95941951011923
2023-11-22T06:14:42+05:30	2023-11-22T05:36:01+05:30	7611	Present	5460	-37.81234325449074, 144.95948382916075
2023-11-22T06:14:42+05:30	2023-11-22T04:52:48+05:30	7611	Present	5453	-37.812178467466936, 144.95940869399527
2023-11-22T06:14:42+05:30	2023-11-22T06:06:32+05:30	7612	Unoccupied	7778	-37.81327120752564, 144.96003486220678
2023-11-22T06:14:42+05:30	2023-11-22T05:21:00+05:30	7612	Unoccupied	7776	-37.813170938518326, 144.95998902749267
2023-11-22T06:14:42+05:30	2023-11-22T05:55:44+05:30	7612	Present	7779	-37.81331958111216, 144.9600567328085
2023-11-22T06:14:42+05:30	2023-11-16T15:26:32+05:30	7605	Present	6032	-37.813683470244136, 144.96009546464722
2023-11-22T06:14:42+05:30	2023-11-16T15:28:05+05:30	7605	Present	7801	-37.81354371015098, 144.96003218437127
2023-11-22T06:14:42+05:30	2023-11-16T14:39:53+05:30	7605	Present	7781	-37.81352251223814, 144.96002258653485
2023-11-22T06:14:42+05:30	2023-11-22T05:09:42+05:30	7605	Present	7792	-37.81380091689948, 144.96014880983256
2023-11-22T06:14:42+05:30	2023-11-22T03:58:17+05:30	7605	Present	7794	-37.813753492371596, 144.96012728114226
2023-11-22T06:14:42+05:30	2023-11-22T06:01:23+05:30	7353	Unoccupied	6243	-37.81772823363312, 144.95855059517947
2023-11-22T06:14:42+05:30	2023-11-11T03:50:49+05:30	7486	Present	6920	-37.81710827867629, 144.9559357232992
2023-11-22T06:14:42+05:30	2023-11-11T05:23:59+05:30	7486	Unoccupied	6918	-37.8172104130547, 144.9559819788845
2023-11-22T06:14:42+05:30	2023-11-13T02:27:06+05:30	7486	Unoccupied	6921	-37.817042592336634, 144.95590577753325
2023-11-22T06:14:42+05:30	2023-11-13T18:47:49+05:30	7486	Present	6924	-37.816891368790095, 144.95583662922374
2023-11-22T06:14:42+05:30	2023-11-22T05:35:28+05:30	7595	Present	20767	-37.816332243479664, 144.96131103105193
2023-11-22T06:14:42+05:30	2023-11-22T04:17:10+05:30	7615	Present	6189	-37.811462153178915, 144.95921230680722
2023-11-22T06:14:42+05:30	2023-04-13T17:58:57+05:30	7539	Present	24257	-37.81164541175795, 144.960717202733
2023-11-22T06:14:42+05:30	2023-04-13T19:27:21+05:30	7539	Present	24265	-37.81148257088233, 144.96127149254673
2023-11-22T06:14:42+05:30	2023-04-14T02:02:44+05:30	7544	Unoccupied	14769	-37.811780248876225, 144.9600807369984
2023-11-22T06:14:42+05:30	2023-04-17T03:55:58+05:30	7539	Unoccupied	24259	-37.8116839543111, 144.96058584601667
2023-11-22T06:14:42+05:30	2023-04-14T02:12:05+05:30	7539	Unoccupied	24678	-37.81172033724093, 144.9604637309672
2023-10-25T07:14:02+05:30	2023-10-25T06:37:05+05:30	7556	Present	5730	-37.81058233418289, 144.9680525765466
2023-10-25T07:14:02+05:30	2023-10-25T06:27:43+05:30	7556	Present	5728	-37.810565621747756, 144.9681094607273
2023-10-25T07:14:02+05:30	2023-10-25T06:42:46+05:30	7556	Present	5750	-37.810557675202986, 144.9681371221672
2023-10-25T07:14:02+05:30	2023-10-25T01:01:04+05:30	7556	Present	5743	-37.81032080322752, 144.96894664505558
2023-10-25T07:14:02+05:30	2023-10-25T05:26:41+05:30	7556	Present	5749	-37.810286443609954, 144.96906243015667
2023-10-25T07:14:02+05:30	2023-10-25T07:03:40+05:30	7556	Present	5745	-37.81025191758637, 144.96918056533195
2023-10-25T07:14:02+05:30	2023-10-25T06:42:19+05:30	7566	Present	5582	-37.81348273202524, 144.95814742513443
2023-10-25T07:14:02+05:30	2023-10-25T04:43:59+05:30	7566	Present	5577	-37.813438849284566, 144.95829767123845
2023-10-25T07:14:02+05:30	2023-10-25T03:28:19+05:30	7566	Unoccupied	5607	-37.81341256173804, 144.95838767338887
2023-10-25T07:14:02+05:30	2023-10-25T06:20:21+05:30	7566	Present	5605	-37.81339527132031, 144.95844687222694
2023-10-25T07:14:02+05:30	2023-10-25T07:05:09+05:30	7566	Present	5591	-37.81332963316226, 144.95867229615575
2023-10-25T07:14:02+05:30	2023-10-25T07:07:29+05:30	7566	Unoccupied	5658	-37.81323171223683, 144.9590075483389
2023-10-25T07:14:02+05:30	2023-10-25T07:04:39+05:30	7566	Present	5657	-37.813214267486856, 144.95906727195987
2023-10-25T07:14:02+05:30	2023-10-25T06:59:15+05:30	7566	Present	5653	-37.81317933967216, 144.95918685368446
2023-10-25T07:14:02+05:30	2023-10-25T06:50:14+05:30	7566	Present	5652	-37.813170587704754, 144.95921681680875
2023-10-25T07:14:02+05:30	2023-10-25T06:37:09+05:30	7566	Present	5659	-37.81316183570986, 144.95924678049406
2023-10-25T07:14:02+05:30	2023-10-25T06:38:40+05:30	7566	Present	5650	-37.813153083726775, 144.95927674360513
2023-10-25T07:14:02+05:30	2023-10-25T06:51:58+05:30	7566	Present	5649	-37.813144333027964, 144.95930670384632
2023-10-25T07:14:02+05:30	2023-10-25T06:51:39+05:30	7566	Present	5648	-37.813135638415574, 144.9593364688236
2023-10-25T07:14:02+05:30	2023-10-18T12:28:11+05:30	7224	Present	5840	-37.82011463572145, 144.95451092620567
2023-10-25T07:14:02+05:30	2023-10-25T07:03:28+05:30	7572	Present	6044	-37.810006553676985, 144.97003041759416
2023-10-25T07:14:02+05:30	2023-10-25T06:52:35+05:30	7572	Present	6045	-37.80999900178441, 144.97005620734325
2023-10-25T07:14:02+05:30	2023-10-25T06:16:13+05:30	7572	Present	6048	-37.80996543973677, 144.97017083409781
2023-10-25T07:14:02+05:30	2023-10-25T05:33:23+05:30	7572	Present	6051	-37.80994345691675, 144.9702461947253
2023-10-25T07:14:02+05:30	2023-10-25T07:04:52+05:30	7572	Present	6052	-37.80992492778876, 144.9703092236904
2023-10-25T07:14:02+05:30	2023-10-25T06:55:39+05:30	7572	Present	6053	-37.80991773076221, 144.9703338093538
2023-10-25T07:14:02+05:30	2023-10-25T06:17:57+05:30	7572	Present	6054	-37.809910311128576, 144.97035915417365
2023-10-25T07:14:02+05:30	2023-10-25T06:24:00+05:30	7572	Present	6071	-37.80978257026817, 144.97079623261197
2023-10-25T07:14:02+05:30	2023-10-25T03:28:25+05:30	7572	Present	6075	-37.80965891045284, 144.97121818720672
2023-10-25T07:14:02+05:30	2023-10-25T05:16:32+05:30	7572	Present	6077	-37.8096326687745, 144.97130773358924
2023-10-25T07:14:02+05:30	2023-10-25T07:02:39+05:30	7572	Present	6079	-37.80961790613839, 144.97135797972985
2023-10-25T07:14:02+05:30	2023-10-25T06:33:28+05:30	7572	Present	6081	-37.809591730305065, 144.9714473924048
2023-10-25T07:14:02+05:30	2023-10-25T02:08:41+05:30	7572	Present	6082	-37.809584765346386, 144.97147118146606
2023-10-25T07:14:02+05:30	2023-10-25T06:09:32+05:30	7572	Unoccupied	6083	-37.80957738123868, 144.9714964052742
2023-10-25T07:14:02+05:30	2023-10-25T06:29:35+05:30	7572	Present	6085	-37.80955138614631, 144.9715851995424
2023-10-25T07:14:02+05:30	2023-10-25T06:53:52+05:30	7572	Present	6087	-37.80953617826503, 144.97163714653533
2023-10-25T07:14:02+05:30	2023-10-25T00:48:43+05:30	7566	Present	5593	-37.81324922499055, 144.95894759050816
2023-10-25T07:14:02+05:30	2023-10-25T00:46:12+05:30	7556	Present	5744	-37.810511723191254, 144.9682936180195
2023-10-25T07:14:02+05:30	2023-10-25T06:16:33+05:30	7556	Present	16751	-37.81050363829198, 144.96832136958173
2023-10-25T07:14:02+05:30	2023-10-25T04:42:10+05:30	7577	Present	5715	-37.81391238953587, 144.95663058121823
2023-10-25T07:14:02+05:30	2023-10-24T17:07:37+05:30	7577	Present	5721	-37.8139898552813, 144.95635971721026
2023-10-25T07:14:02+05:30	2023-10-25T06:03:34+05:30	7577	Present	5704	-37.81386416889971, 144.95680273045394
2023-10-25T07:14:02+05:30	2023-10-25T06:15:47+05:30	7577	Present	5719	-37.813955063716854, 144.95648172021134
2023-10-25T07:14:02+05:30	2023-10-25T06:46:25+05:30	7577	Present	23442	-37.81432497454319, 144.9551909607032
2023-10-25T07:14:02+05:30	2023-10-25T06:54:45+05:30	7577	Present	5698	-37.814201565097214, 144.95561859039697
2023-10-25T07:14:02+05:30	2023-10-25T06:38:28+05:30	7577	Present	5709	-37.81420996856248, 144.95558927833048
2023-10-25T07:14:02+05:30	2023-10-25T05:33:50+05:30	7577	Present	5701	-37.814251327430625, 144.95544452570135
2023-10-25T07:14:02+05:30	2023-10-25T07:04:29+05:30	7577	Present	5697	-37.814193382180775, 144.9556474335151
2023-10-25T07:14:02+05:30	2023-10-25T06:42:11+05:30	7577	Present	5696	-37.81418512579343, 144.95567630033878
2023-10-25T07:14:02+05:30	2023-04-19T22:11:27+05:30	7553	Present	23936	-37.81290860198662, 144.96044723135256
2023-10-25T07:14:02+05:30	2023-10-25T07:01:33+05:30	7572	Present	6055	-37.809902739158495, 144.97038501828393
2023-10-25T07:14:02+05:30	2023-10-25T04:08:17+05:30	7577	Present	5700	-37.81421830513031, 144.95556010864127
2023-10-25T07:14:02+05:30	2023-04-19T18:58:49+05:30		Unoccupied	22663	-37.81282309437222, 144.9607417489296
2023-10-30T10:14:11+05:30	2023-09-07T04:08:46+05:30	7608	Present	8068	-37.81550245828162, 144.96092937375408
2023-10-30T10:14:11+05:30	2023-08-12T02:46:23+05:30	7608	Unoccupied	8064	-37.81536612614474, 144.96086688449344
2023-11-15T10:14:42+05:30	2023-11-09T04:14:33+05:30	7359	Present	61927	-37.81514591623886, 144.96744874158207
2023-11-15T10:14:42+05:30	2023-11-09T09:39:23+05:30		Unoccupied	23744	-37.810554452853125, 144.96995216322307
2023-11-15T10:14:42+05:30	2023-11-08T03:53:03+05:30		Unoccupied	23745	-37.81060695331192, 144.96997626595333
2023-11-15T10:14:42+05:30	2023-11-15T09:09:20+05:30	7363	Present	61841	-37.81458446963647, 144.96992426075826
2023-12-05T06:14:41+05:30	2023-10-25T09:43:44+05:30	7768	Unoccupied	5614	-37.81319042136519, 144.9588003813769
2023-12-05T06:14:41+05:30	2023-10-25T09:32:27+05:30	7768	Unoccupied	5633	-37.81308979699219, 144.95914599008512
2023-12-05T06:14:41+05:30	2023-10-27T01:58:19+05:30	7567	Unoccupied	5638	-37.81332436626951, 144.95901777615921
2023-12-05T06:14:41+05:30	2023-10-27T01:39:46+05:30	7567	Unoccupied	5626	-37.81369298622976, 144.95774068972685
2023-12-05T06:14:41+05:30	2023-10-25T03:26:42+05:30	7567	Unoccupied	5639	-37.81367617155814, 144.9577989034692
2023-12-05T06:14:41+05:30	2023-10-27T01:53:51+05:30	7562	Present	5631	-37.81361505092875, 144.9580112697744
2023-12-05T06:14:41+05:30	2023-12-05T05:09:39+05:30	7566	Present	5643	-37.81308470590268, 144.95951158908997
2023-12-05T06:14:41+05:30	2023-11-03T04:11:00+05:30	7603	Present	7807	-37.81204284582782, 144.9627437271748
2023-12-05T06:14:41+05:30	2023-10-25T05:49:04+05:30	7570	Present	6035	-37.80981686497729, 144.9703436334956
2023-12-05T06:14:41+05:30	2023-10-25T06:04:17+05:30		Present	6041	-37.809698394571, 144.97074942112323
2023-12-05T06:14:41+05:30	2023-11-01T14:15:58+05:30	7570	Present	6072	-37.80972376415039, 144.97099638310678
2023-12-05T06:14:41+05:30	2023-11-01T13:31:45+05:30	7570	Present	6073	-37.80968431334239, 144.9711311431266
2023-12-05T06:14:41+05:30	2023-11-01T12:59:49+05:30	7570	Present	6084	-37.809558543884236, 144.97156074978867
2023-12-05T06:14:41+05:30	2023-11-26T16:11:56+05:30		Unoccupied	6310	-37.81662958018555, 144.96291312536854
2023-12-05T06:14:41+05:30	2023-12-05T05:54:40+05:30	7340	Present	6442	-37.81593305637722, 144.95703614472023
2023-12-05T06:14:41+05:30	2023-12-04T10:58:46+05:30	7549	Unoccupied	7466	-37.810014876582414, 144.96609877407627
2023-12-05T06:14:41+05:30	2023-09-22T12:15:08+05:30		Present	64366	-37.8116934610502, 144.96815415315524
2023-12-05T06:14:41+05:30	2023-10-18T07:20:00+05:30	7686	Unoccupied	8057	-37.819612429979095, 144.95453219490963
2023-12-05T06:14:41+05:30	2023-07-05T06:30:06+05:30	7041	Present	10429	-37.80370984113065, 144.96490892118945
2023-12-05T06:14:41+05:30	2023-07-05T06:29:58+05:30	7041	Present	10430	-37.8036873681138, 144.96491284900247
2023-12-05T06:14:41+05:30	2023-03-07T11:57:30+05:30	7740	Present	10735	-37.804575409486134, 144.95074530946735
2023-12-05T06:14:41+05:30	2023-12-04T23:24:14+05:30	7534	Unoccupied	11670	-37.81681455360035, 144.95786746467473
2023-12-05T06:14:41+05:30	2023-11-09T02:51:23+05:30	7534	Present	11669	-37.816796426580744, 144.957932265381
2023-12-05T06:14:41+05:30	2023-11-06T16:04:12+05:30	7532	Unoccupied	11667	-37.816759786443036, 144.95806288472357
2023-12-05T06:14:41+05:30	2023-11-06T15:33:30+05:30	7532	Present	11666	-37.81674118682413, 144.95812807807323
2023-12-05T06:14:41+05:30	2023-11-06T15:43:32+05:30	7532	Unoccupied	11665	-37.81672260541184, 144.9581932992872
2023-12-05T06:14:41+05:30	2023-04-19T12:12:43+05:30	7388	Present	14750	-37.80945068951763, 144.96105991048609
2023-12-05T06:14:41+05:30	2023-12-04T10:01:24+05:30	7549	Present	7456	-37.8102629212641, 144.9654357091361
2023-12-05T06:14:41+05:30	2023-12-04T08:30:53+05:30	7549	Present	7461	-37.8101691211248, 144.9657566431519
2023-12-05T06:14:41+05:30	2023-12-05T05:22:53+05:30	7647	Present	14885	-37.809863966907926, 144.97222698193443
2023-12-05T06:14:41+05:30	2023-09-14T06:31:55+05:30		Unoccupied	16177	-37.80861611897413, 144.9710736446345
2023-12-05T06:14:41+05:30	2023-11-01T11:36:24+05:30	7556	Present	16746	-37.81040414771823, 144.9686739588431
2023-12-05T06:14:41+05:30	2023-12-05T01:17:25+05:30		Present	7128	-37.818834738617184, 144.95921629702167
2023-12-05T06:14:41+05:30	2023-10-16T04:24:18+05:30		Present	7126	-37.818797576873735, 144.9593447998739
2023-12-05T06:14:41+05:30	2023-10-18T04:23:11+05:30		Unoccupied	20742	-37.81891841611341, 144.95857903391288
2023-12-05T06:14:41+05:30	2023-10-18T11:39:15+05:30		Present	20745	-37.81886486643933, 144.95876599500565
2023-12-05T06:14:41+05:30	2023-10-18T12:19:27+05:30		Present	21151	-37.818911420817656, 144.9589517425736
2023-12-05T06:14:41+05:30	2023-10-18T12:13:45+05:30		Unoccupied	21152	-37.81889225575706, 144.9590179046922
2023-12-05T06:14:41+05:30	2023-08-16T10:51:40+05:30		Unoccupied	22874	-37.812353874740836, 144.97077602291156
2023-12-05T06:14:41+05:30	2023-11-01T11:30:14+05:30		Unoccupied	5675	-37.81400329721498, 144.9566579374699
2023-12-05T06:14:41+05:30	2023-01-10T04:02:51+05:30	7577	Unoccupied	5682	-37.81397832769697, 144.9560589114264
2023-12-05T06:14:41+05:30	2023-12-05T05:31:55+05:30	7571	Present	23443	-37.8143292550021, 144.95516107166046
2023-12-05T06:14:41+05:30	2023-08-16T03:38:51+05:30		Present	22882	-37.81370628069868, 144.97123206750607
2023-12-05T06:14:41+05:30	2023-10-25T05:22:25+05:30	7764	Present	6038	-37.8097630579857, 144.97052903618362
2023-12-05T06:14:41+05:30	2023-12-05T05:59:31+05:30	7686	Unoccupied	8055	-37.81951168305361, 144.95448607010178
2023-12-05T06:14:41+05:30	2023-12-05T01:40:16+05:30	7647	Present	14887	-37.8099651767365, 144.97227394883288
2023-12-05T06:14:41+05:30	2023-12-04T11:14:30+05:30	7549	Present	16141	-37.810245537194746, 144.9653118312001
2023-12-05T06:14:41+05:30	2023-12-05T05:48:08+05:30	7247	Unoccupied	17519	-37.81097939976486, 144.9770174275879
2023-12-05T06:14:41+05:30	2023-08-14T04:20:13+05:30		Present	22897	-37.81439857353083, 144.97172304739678
2023-12-05T06:14:41+05:30	2023-08-08T03:19:24+05:30		Unoccupied	6432	-37.81260748679079, 144.96905528305092
2023-12-05T06:14:41+05:30	2023-12-04T02:00:07+05:30		Present	7449	-37.810902123937964, 144.95961534007873
2023-12-05T06:14:41+05:30	2023-10-19T06:32:47+05:30	7646	Unoccupied	18003	-37.81729431696377, 144.95346589250374
2023-12-05T06:14:41+05:30	2023-10-19T06:32:33+05:30	7646	Unoccupied	18001	-37.81734412452362, 144.9534887894613
2023-12-05T06:14:41+05:30	2023-12-05T01:06:54+05:30	7333	Unoccupied	22711	-37.81574455575317, 144.96195137966743
2023-12-05T06:14:41+05:30	2023-10-11T13:05:10+05:30	7333	Present	11682	-37.81552660247816, 144.96269877977673
2023-12-05T06:14:41+05:30	2023-09-22T12:01:48+05:30		Present	64368	-37.81172799964973, 144.96803706775827
2023-12-05T06:14:41+05:30	2023-07-05T06:24:13+05:30	7041	Present	10427	-37.80378397135132, 144.96489601541575
2023-12-05T06:14:41+05:30	2023-09-22T05:20:41+05:30		Present	6392	-37.81491426959548, 144.96116498296215
2023-12-05T06:14:41+05:30	2023-08-04T02:35:24+05:30		Present	12568	-37.808198129634306, 144.95804690506944
2023-12-05T06:14:41+05:30	2023-09-22T12:13:04+05:30		Unoccupied	64352	-37.81132229771207, 144.9694127013202
2023-12-05T06:14:41+05:30	2023-10-18T10:42:06+05:30		Unoccupied	7125	-37.818999563895304, 144.95829966942395
2023-12-12T05:15:34+05:30	2023-11-29T12:25:58+05:30	7948	Unoccupied	7640	-37.812085652050754, 144.9550140022447
2023-12-12T05:15:34+05:30	2023-11-29T12:53:54+05:30	7948	Unoccupied	7646	-37.8121945706852, 144.95462895258106
2023-12-12T05:15:34+05:30	2023-11-29T11:39:42+05:30	7948	Unoccupied	7647	-37.812212826455536, 144.95456474336925
2023-12-12T05:15:34+05:30	2023-11-29T13:45:15+05:30	7948	Present	7648	-37.812230918695334, 144.95450060155457
2023-12-12T05:15:34+05:30	2023-11-29T11:46:20+05:30		Unoccupied	7652	-37.81230363471879, 144.9542439012972
2023-12-12T05:15:34+05:30	2023-12-07T04:40:45+05:30	7947	Present	7718	-37.81286740090951, 144.9522488215407
2023-12-12T05:15:34+05:30	2023-12-05T04:15:30+05:30	7498	Unoccupied	7739	-37.81263526438457, 144.95356275447313
2023-12-12T05:15:34+05:30	2023-11-29T12:24:45+05:30	7479	Present	6938	-37.81983570778624, 144.95743813186314
2023-12-12T05:15:34+05:30	2023-12-07T12:17:39+05:30		Present	7415	-37.81101005388723, 144.95742068824296
2023-12-12T05:15:34+05:30	2023-12-07T19:41:37+05:30		Present	16437	-37.81127819972363, 144.95740493451947
2023-12-12T05:15:34+05:30	2023-12-07T17:43:56+05:30		Unoccupied	7636	-37.81146183576996, 144.95768075229202
2023-12-12T05:15:34+05:30	2023-12-05T04:40:29+05:30		Present	7737	-37.81269050705778, 144.95336732031234
2023-12-12T05:15:34+05:30	2023-12-07T16:22:19+05:30		Present	7635	-37.81149893338926, 144.95755272257927
2023-12-12T05:15:34+05:30	2023-11-29T13:06:31+05:30	7948	Unoccupied	7639	-37.812067484590926, 144.95507817748899
2023-12-12T05:15:34+05:30	2023-11-29T12:02:55+05:30	7948	Present	7641	-37.81210381810383, 144.95494975893916
2023-12-12T05:15:34+05:30	2023-11-29T13:47:03+05:30	7948	Unoccupied	7643	-37.812140156035866, 144.95482142738666
2023-12-12T05:15:34+05:30	2023-11-29T13:22:09+05:30	7948	Present	7644	-37.812158215706766, 144.95475730293532
2023-12-12T05:15:34+05:30	2023-11-29T13:51:37+05:30	7948	Unoccupied	7649	-37.81224916076433, 144.9544364035221
2023-12-12T05:15:34+05:30	2023-11-29T10:12:03+05:30		Unoccupied	7651	-37.81228549676049, 144.95430806306481
2023-12-12T05:15:34+05:30	2023-12-06T17:13:47+05:30	7947	Unoccupied	7719	-37.812830010240475, 144.95238035894337
2023-12-12T05:15:34+05:30	2023-12-06T16:22:39+05:30	7947	Present	7720	-37.812812541130285, 144.95244179740988
2023-12-12T05:15:34+05:30	2023-12-04T03:31:11+05:30	7947	Present	7722	-37.81269370989054, 144.95285989916098
2023-12-12T05:15:34+05:30	2023-12-05T00:04:05+05:30		Unoccupied	7727	-37.81259394695066, 144.95321026105108
2023-12-12T05:15:34+05:30	2023-12-06T20:25:45+05:30	7947	Unoccupied	7736	-37.812727606284426, 144.95323605520406
2023-12-12T05:15:34+05:30	2023-11-29T16:18:03+05:30	7479	Present	6928	-37.81973189155115, 144.95713876432262
2023-12-12T05:15:34+05:30	2023-11-29T15:00:46+05:30	7479	Present	6931	-37.819888357998906, 144.9572111531898
2023-12-12T05:15:34+05:30	2023-11-29T13:57:42+05:30	7479	Present	6932	-37.81993173690574, 144.95723109937907
2023-12-12T05:15:34+05:30	2023-11-29T14:39:55+05:30		Present	6943	-37.81954747995682, 144.9573058756652
2023-12-14T10:15:34+05:30	2023-12-13T11:31:27+05:30	7624	Unoccupied	6951	-37.81267387431556, 144.95414032912555
2023-12-14T10:15:34+05:30	2023-12-07T19:11:03+05:30		Present	6972	-37.813729014715705, 144.95437806451176
2023-12-14T10:15:34+05:30	2023-12-07T15:37:45+05:30		Present	6973	-37.81377979278942, 144.9544014382596
2023-12-14T10:15:34+05:30	2023-12-13T07:01:07+05:30	7622	Unoccupied	6981	-37.814224630089946, 144.9546078026682
2023-12-14T10:15:34+05:30	2023-12-13T12:22:02+05:30	7939	Unoccupied	10129	-37.80964222412764, 144.95245199327422
2023-12-14T10:15:34+05:30	2023-12-14T10:07:26+05:30	7695	Present	22958	-37.818396184799624, 144.95936308207587
2023-12-14T10:15:34+05:30	2023-12-07T18:31:26+05:30		Unoccupied	6968	-37.81295734679007, 144.95402114690148
2023-12-14T10:15:34+05:30	2023-12-07T18:26:23+05:30		Unoccupied	6969	-37.81290728670532, 144.95399781103544
2023-12-14T10:15:34+05:30	2023-12-07T19:10:52+05:30		Present	6982	-37.8136758451552, 144.95435361309498
2023-12-14T10:15:34+05:30	2023-12-13T12:23:01+05:30	7939	Unoccupied	10132	-37.80979137778744, 144.9525322972006
2023-12-15T05:15:34+05:30	2023-12-15T04:59:05+05:30	7310	Unoccupied	6524	-37.810514602990224, 144.9567188169413
2023-12-15T05:15:34+05:30	2023-12-15T04:59:09+05:30	7310	Unoccupied	6525	-37.810533132642036, 144.95665572608763
2023-12-15T05:15:34+05:30	2023-12-15T04:45:52+05:30		Unoccupied	6529	-37.810638343166, 144.9562983317981
2023-12-15T05:15:34+05:30	2023-12-15T04:38:58+05:30	7310	Unoccupied	6522	-37.810477342444685, 144.95684628398413
2023-12-15T05:15:34+05:30	2023-12-14T19:51:21+05:30	7310	Present	6523	-37.810496057164634, 144.95678270594152
2023-12-07T01:21:05+05:30	2023-12-07T01:13:32+05:30	7624	Present	6954	-37.8128316126089, 144.95421383234896
2023-12-07T01:21:05+05:30	2023-12-07T01:13:18+05:30	7624	Present	6959	-37.81303368849585, 144.95430777285787
2023-12-07T01:21:05+05:30	2023-12-07T01:13:10+05:30	7624	Present	6960	-37.813084415600954, 144.95433133187694
2023-12-07T01:21:05+05:30	2023-12-07T01:02:39+05:30	7624	Unoccupied	6971	-37.81280728602657, 144.95395122511678
2023-12-07T01:21:05+05:30	2023-12-07T00:54:50+05:30	7622	Unoccupied	6990	-37.81360161896855, 144.9545722480056
2023-12-07T01:21:05+05:30	2023-12-06T16:10:22+05:30	7706	Unoccupied	7419	-37.811133103344815, 144.95747725078772
2023-12-07T01:21:05+05:30	2023-12-06T19:37:00+05:30	7500	Unoccupied	7634	-37.81151748670014, 144.95748868403794
2023-11-22T06:14:42+05:30	2023-11-22T01:46:23+05:30	7609	Present	6178	-37.81160478799431, 144.95914861729784
2023-11-22T06:14:42+05:30	2023-11-22T05:41:46+05:30	7609	Present	6180	-37.81167740382878, 144.95918176482002
2023-11-22T06:14:42+05:30	2023-11-22T05:33:59+05:30	7609	Present	6181	-37.8117009369918, 144.9591925201414
2023-11-22T06:14:42+05:30	2023-11-22T05:47:50+05:30	7609	Present	6183	-37.811747522326556, 144.9592138106189
2023-11-22T06:14:42+05:30	2023-11-22T03:54:09+05:30	7609	Present	6184	-37.811769756068976, 144.95922397243618
2023-11-22T06:14:42+05:30	2023-11-22T05:39:17+05:30		Unoccupied	6254	-37.81788866596868, 144.95799062244686
2023-11-22T06:14:42+05:30	2023-11-13T08:52:59+05:30	7486	Present	6915	-37.816971484038326, 144.9561209183943
2023-11-22T06:14:42+05:30	2023-11-08T03:04:16+05:30	7486	Unoccupied	6917	-37.81707112345864, 144.95616598703572
2023-11-22T06:14:42+05:30	2023-11-13T17:32:54+05:30	7486	Unoccupied	6925	-37.81684014042944, 144.95581343818725
2023-11-22T06:14:42+05:30	2023-11-22T06:09:56+05:30	7487	Unoccupied	6947	-37.818014375892346, 144.9563499605299
2023-11-22T06:14:42+05:30	2023-11-22T06:04:53+05:30	7487	Unoccupied	6950	-37.81815916991465, 144.95641556197577
2023-11-22T06:14:42+05:30	2023-11-21T17:18:01+05:30	7531	Unoccupied	8020	-37.8174922362588, 144.95589837165957
2023-11-22T06:14:42+05:30	2023-11-22T06:09:22+05:30	7531	Unoccupied	8035	-37.81784719018296, 144.9546668200337
2023-11-22T06:14:42+05:30	2023-11-22T04:56:52+05:30	7531	Unoccupied	8039	-37.81798180273356, 144.95419823407332
2023-11-22T06:14:42+05:30	2023-11-22T06:05:36+05:30		Present	8045	-37.81757659693908, 144.9553194889391
2023-11-22T06:14:42+05:30	2023-11-22T05:50:02+05:30		Present	8046	-37.81759365761293, 144.9552596352234
2023-11-22T06:14:42+05:30	2023-11-22T05:12:14+05:30	7531	Present	8050	-37.81776383162773, 144.95465611766363
2023-11-22T06:14:42+05:30	2023-11-22T05:56:05+05:30	7531	Present	8051	-37.81782001035842, 144.95445772071164
2023-11-22T06:14:42+05:30	2023-11-22T05:32:34+05:30	7350	Present	12660	-37.81666192623719, 144.95732189404333
2023-11-22T06:14:42+05:30	2023-11-22T06:08:53+05:30	7350	Present	12668	-37.81671279599158, 144.95734494601334
2023-11-22T06:14:42+05:30	2022-10-16T09:19:10+05:30	7219	Unoccupied	13526	-37.82194357567847, 144.95472672372753
2023-11-22T06:14:42+05:30	2023-11-16T14:46:11+05:30		Present	7051	-37.81419054677568, 144.96032713616825
2023-11-22T06:14:42+05:30	2023-11-16T15:35:21+05:30	7594	Present	7062	-37.814521829038995, 144.96047963984816
2023-11-22T06:14:42+05:30	2023-11-16T15:34:25+05:30	7594	Present	7066	-37.8146149567, 144.9605224814769
2023-11-22T06:14:42+05:30	2023-11-21T15:55:51+05:30	7594	Unoccupied	7060	-37.81444955789135, 144.96044649638458
2023-11-22T06:14:42+05:30	2023-11-21T01:51:51+05:30	7594	Unoccupied	7055	-37.81430566588422, 144.96038013738112
2023-11-22T06:14:42+05:30	2023-09-07T01:46:33+05:30	7608	Unoccupied	8071	-37.81561077430453, 144.9609792980063
2023-11-22T06:14:42+05:30	2023-09-07T08:06:30+05:30	7608	Present	8090	-37.815637286069745, 144.96099145074135
2023-11-22T06:14:42+05:30	2023-11-16T13:25:23+05:30	7595	Present	6143	-37.816222013135885, 144.9612603661194
2023-11-22T06:14:42+05:30	2023-11-16T12:36:25+05:30	7595	Present	6142	-37.81620148978103, 144.9612509733749
2023-11-22T06:14:42+05:30	2023-07-04T11:15:04+05:30	7596	Present	6190	-37.817153217943556, 144.96168967607747
2023-11-22T06:14:42+05:30	2023-11-16T17:27:46+05:30	7610	Unoccupied	5473	-37.81218175062748, 144.95953740428212
2023-11-22T06:14:42+05:30	2023-11-16T05:17:04+05:30	7610	Unoccupied	5480	-37.81237282268175, 144.95937304968885
2023-11-22T06:14:42+05:30	2023-11-22T05:36:11+05:30	7611	Present	5468	-37.81222539220681, 144.95943004467154
2023-11-22T06:14:42+05:30	2023-11-22T06:09:30+05:30	7611	Unoccupied	5461	-37.812319955693965, 144.95947320579614
2023-11-22T06:14:42+05:30	2023-11-22T05:06:23+05:30	7611	Present	5459	-37.812366553286736, 144.959494452532
2023-11-22T06:14:42+05:30	2023-11-22T05:00:01+05:30	7611	Present	5454	-37.81250888850984, 144.95955935194974
2023-11-22T06:14:42+05:30	2023-11-22T04:51:35+05:30	7611	Present	5457	-37.81243891720373, 144.95952744688725
2023-11-22T06:14:42+05:30	2023-11-22T05:49:52+05:30	7612	Present	7780	-37.81336912150854, 144.96007932471315
2023-11-22T06:14:42+05:30	2023-11-16T15:29:58+05:30	7605	Present	7784	-37.81342797495374, 144.95997978122216
2023-11-22T06:14:42+05:30	2023-11-16T15:14:32+05:30	7605	Present	7782	-37.81350052681775, 144.9600125763981
2023-11-22T06:14:42+05:30	2023-11-22T01:46:23+05:30	7605	Present	7793	-37.81377717398993, 144.96013806256082
2023-11-22T06:14:42+05:30	2023-11-14T18:18:41+05:30	7605	Unoccupied	7791	-37.81382423563896, 144.96015936545342
2023-11-22T06:14:42+05:30	2023-11-22T04:57:33+05:30	7353	Present	6244	-37.81770986535467, 144.95861470513807
2023-11-22T06:14:42+05:30	2023-11-13T04:41:55+05:30	7486	Unoccupied	6919	-37.817159116270645, 144.95595876807934
2023-11-22T06:14:42+05:30	2023-11-22T06:10:42+05:30	7595	Present	20765	-37.816311088141475, 144.96130128419117
2023-11-22T06:14:42+05:30	2023-11-22T06:05:45+05:30	7373	Unoccupied	6228	-37.818155655067564, 144.9570580944841
2023-11-22T06:14:42+05:30	2023-11-16T14:34:10+05:30	7615	Present	6176	-37.81162415568549, 144.9592839678247
2023-11-22T06:14:42+05:30	2023-11-16T01:13:19+05:30		Present	23992	-37.81141544684443, 144.95919148125085
2023-11-22T06:14:42+05:30	2023-04-14T00:55:33+05:30	7539	Present	24266	-37.81146551033434, 144.96132999214458
2023-11-22T06:14:42+05:30	2023-04-14T02:08:04+05:30	7544	Unoccupied	14781	-37.8117998747235, 144.96001341290736
2023-11-22T06:14:42+05:30	2023-04-14T02:09:31+05:30		Unoccupied	22677	-37.811707408803976, 144.96032991369958
2023-11-22T06:14:42+05:30	2023-11-16T17:18:08+05:30	7609	Unoccupied	6188	-37.811889554943455, 144.9592788228388
2023-11-22T06:14:42+05:30	2023-11-22T03:21:34+05:30	7531	Unoccupied	8021	-37.81751071462992, 144.95583433895183
2023-11-22T06:14:42+05:30	2023-11-21T18:55:50+05:30	7531	Unoccupied	8022	-37.81752919296524, 144.95577029762285
2023-11-22T06:14:42+05:30	2023-11-16T13:09:25+05:30	7605	Present	7799	-37.81361222493041, 144.96006313590425
2023-11-22T06:14:42+05:30	2023-11-21T07:15:54+05:30		Unoccupied	6253	-37.81798536557694, 144.95765555825824
2023-11-22T06:14:42+05:30	2023-11-21T22:26:05+05:30	7531	Unoccupied	8031	-37.81774479847577, 144.95502301361205
2023-11-22T06:14:42+05:30	2023-11-21T18:02:12+05:30	7531	Unoccupied	8028	-37.81768937506971, 144.95521511779842
2023-11-22T06:14:42+05:30	2023-11-22T06:09:37+05:30	7531	Unoccupied	8030	-37.817726326577485, 144.95508703692184
2023-11-22T06:14:42+05:30	2023-10-17T04:29:42+05:30	7374	Present	6233	-37.8180617830255, 144.95738607145614
2023-11-22T06:14:42+05:30	2023-11-13T06:12:34+05:30	7614	Unoccupied	23991	-37.81172173870555, 144.95932789582832
2023-11-22T06:14:42+05:30	2023-04-14T01:20:56+05:30	7539	Unoccupied	14784	-37.81160320776477, 144.9608615943166
2023-11-22T06:14:42+05:30	2023-04-13T18:29:45+05:30	7539	Present	24675	-37.81162174649432, 144.96068099350737
2023-11-22T06:14:42+05:30	2023-04-13T21:32:52+05:30	7539	Unoccupied	24676	-37.8116404602487, 144.9606173059226
2023-11-22T06:14:42+05:30	2023-04-13T17:26:29+05:30	7544	Present	14770	-37.81184005723349, 144.95993405810836
2023-12-05T06:14:41+05:30	2023-11-01T12:57:07+05:30	7556	Present	5757	-37.810368469239876, 144.9687950736765
2023-12-05T06:14:41+05:30	2023-10-27T00:52:40+05:30	7768	Unoccupied	5617	-37.81329898066727, 144.95842831589596
2023-12-05T06:14:41+05:30	2023-10-25T10:24:49+05:30	7768	Unoccupied	5616	-37.8130652946148, 144.95923177270038
2023-12-05T06:14:41+05:30	2023-10-27T01:31:26+05:30	7562	Unoccupied	5642	-37.81365938784589, 144.95785706219272
2023-12-05T06:14:41+05:30	2023-10-26T08:54:30+05:30	7562	Present	5629	-37.81357091266861, 144.95816381520117
2023-12-05T06:14:41+05:30	2023-11-03T03:07:06+05:30	7603	Present	7808	-37.81202364529456, 144.96280986251114
2023-12-05T06:14:41+05:30	2023-10-25T06:08:55+05:30	7763	Unoccupied	6036	-37.80979985259617, 144.9704046020691
2023-12-05T06:14:41+05:30	2023-10-25T06:07:25+05:30	7763	Unoccupied	6037	-37.809780944277975, 144.97046816802302
2023-12-05T06:14:41+05:30	2023-10-25T06:06:24+05:30		Unoccupied	6042	-37.80967346794263, 144.97083457232358
2023-12-05T06:14:41+05:30	2023-11-01T13:18:41+05:30	7570	Present	6065	-37.80984383399, 144.97058642839502
2023-12-05T06:14:41+05:30	2023-10-19T05:45:30+05:30	7344	Present	6256	-37.81731709210602, 144.96054316903195
2023-12-05T06:14:41+05:30	2023-12-05T02:48:44+05:30	7355	Present	6262	-37.81719937385757, 144.96094976997966
2023-12-05T06:14:41+05:30	2023-09-22T05:41:22+05:30	7357	Present	6356	-37.818463471165515, 144.9559872492511
2023-12-05T06:14:41+05:30	2023-12-05T06:00:11+05:30	7340	Present	6441	-37.815952036044884, 144.95697029322807
2023-12-05T06:14:41+05:30	2023-10-11T14:32:58+05:30		Unoccupied	6444	-37.81586407512988, 144.95727504574052
2023-12-05T06:14:41+05:30	2023-12-05T06:11:34+05:30		Unoccupied	6629	-37.81686881806347, 144.95299085169762
2023-12-05T06:14:41+05:30	2023-10-04T10:48:39+05:30	7550	Present	7462	-37.8099402111704, 144.96635508204457
2023-12-05T06:14:41+05:30	2023-10-04T10:17:45+05:30	7550	Present	7464	-37.80997748265579, 144.96622767038411
2023-12-05T06:14:41+05:30	2023-12-04T10:53:15+05:30	7549	Present	7468	-37.81005359443116, 144.96596691247518
2023-12-05T06:14:41+05:30	2023-12-04T10:53:58+05:30	7549	Present	7469	-37.810072372731454, 144.9659027709308
2023-12-05T06:14:41+05:30	2023-12-04T11:16:38+05:30	7549	Present	7472	-37.8101677069083, 144.96557568924243
2023-12-05T06:14:41+05:30	2023-12-04T11:25:43+05:30	7549	Present	7473	-37.81018704959345, 144.96550959640288
2023-12-05T06:14:41+05:30	2023-09-22T10:23:02+05:30		Unoccupied	64367	-37.81171073121552, 144.96809560903787
2023-12-05T06:14:41+05:30	2023-07-05T06:30:03+05:30	7041	Present	10433	-37.803619770733576, 144.96492463121578
2023-12-05T06:14:41+05:30	2023-07-05T06:30:00+05:30		Present	10553	-37.80362091649313, 144.96481127190242
2023-12-05T06:14:41+05:30	2023-11-06T17:20:19+05:30	7532	Unoccupied	11664	-37.816703992099264, 144.95825846752902
2023-12-05T06:14:41+05:30	2023-12-05T00:55:00+05:30	7787	Present	11960	-37.80024474791225, 144.96301735569878
2023-12-05T06:14:41+05:30	2023-04-19T16:48:18+05:30	7390	Present	14752	-37.809552416206415, 144.96110654330215
2023-12-05T06:14:41+05:30	2023-12-04T09:20:49+05:30	7549	Present	7471	-37.81014835868348, 144.9656417510855
2023-12-05T06:14:41+05:30	2023-12-04T10:19:21+05:30	7549	Present	7459	-37.81020592601129, 144.96563071540535
2023-12-05T06:14:41+05:30	2023-12-04T09:11:18+05:30	7549	Present	7458	-37.81022373324706, 144.96556979001764
2023-12-05T06:14:41+05:30	2023-12-05T04:55:32+05:30	7647	Present	18699	-37.80993497783538, 144.97237175563987
2023-12-05T06:14:41+05:30	2023-10-04T04:07:09+05:30	7647	Unoccupied	18700	-37.8097869016944, 144.9723035358862
2023-12-05T06:14:41+05:30	2023-08-02T04:40:58+05:30	7359	Present	6333	-37.815164498515514, 144.96738537228407
2023-12-05T06:14:41+05:30	2023-11-01T13:42:51+05:30	7556	Present	16752	-37.810438278379074, 144.9685565319365
2023-12-05T06:14:41+05:30	2023-01-10T04:01:37+05:30	7577	Present	5683	-37.81396103533511, 144.95611995533756
2023-12-05T06:14:41+05:30	2023-01-10T04:11:39+05:30	7575	Present	5679	-37.813870034237034, 144.95644063354538
2023-12-05T06:14:41+05:30	2023-01-10T04:07:32+05:30	7577	Unoccupied	5674	-37.81394278624609, 144.95618418330082
2023-12-05T06:14:41+05:30	2023-10-26T07:32:51+05:30	7573	Unoccupied	5671	-37.814026678269734, 144.9565753215258
2023-12-05T06:14:41+05:30	2023-01-10T02:47:20+05:30	7575	Present	5678	-37.81385309104087, 144.95649940302036
2023-12-05T06:14:41+05:30	2023-09-22T12:14:33+05:30		Unoccupied	64353	-37.81134237989393, 144.9693445760545
2023-12-05T06:14:41+05:30	2023-11-12T08:09:16+05:30	7053	Present	10284	-37.79496561508435, 144.97184150318952
2023-12-05T06:14:41+05:30	2023-10-25T10:31:41+05:30	7768	Unoccupied	5625	-37.81328027993138, 144.95849224716972
2023-12-05T06:14:41+05:30	2023-04-04T09:26:56+05:30		Unoccupied	5636	-37.81328833566417, 144.9591423843182
2023-12-05T06:14:41+05:30	2023-10-27T01:12:54+05:30	7562	Unoccupied	5594	-37.813496845095436, 144.95841988269845
2023-12-05T06:14:41+05:30	2023-10-25T05:24:57+05:30	7764	Present	6039	-37.80973872185618, 144.97061187394345
2023-12-05T06:14:41+05:30	2023-09-28T12:21:26+05:30		Unoccupied	7165	-37.81728484857615, 144.96427042663788
2023-12-05T06:14:41+05:30	2023-12-04T04:34:01+05:30	7549	Present	7457	-37.81024273165785, 144.96550478754781
2023-12-05T06:14:41+05:30	2023-09-14T06:32:48+05:30		Present	16176	-37.8085996108926, 144.97113072452885
2023-12-05T06:14:41+05:30	2023-11-01T12:21:28+05:30	7556	Present	16747	-37.81039540990433, 144.96870376894992
2023-12-05T06:14:41+05:30	2023-12-05T05:54:10+05:30	7204	Present	18224	-37.82153299225848, 144.9474683503422
2023-12-05T06:14:41+05:30	2023-04-28T10:45:38+05:30		Unoccupied	22886	-37.813406074216324, 144.97126174609122
2023-12-05T06:14:41+05:30	2023-01-10T03:56:21+05:30	7577	Unoccupied	5681	-37.81392473675294, 144.95624829743952
2023-12-05T06:14:41+05:30	2023-10-26T03:52:00+05:30	7573	Unoccupied	5666	-37.814043741943024, 144.95651582254456
2023-12-05T06:14:41+05:30	2023-10-11T12:59:36+05:30	7333	Present	24536	-37.8158671110984, 144.961532339806
2023-12-05T06:14:41+05:30	2023-08-04T12:22:13+05:30		Unoccupied	24817	-37.807248639091675, 144.95792848460604
2023-12-05T06:14:41+05:30	2023-08-05T01:50:07+05:30		Present	24814	-37.80715618093062, 144.95794449262058
2023-12-05T06:14:41+05:30	2023-10-18T12:47:30+05:30		Unoccupied	24999	-37.80930467793639, 144.97410882174205
2023-12-05T06:14:41+05:30	2023-12-05T04:58:15+05:30	7644	Present	17998	-37.81754721494184, 144.95358230242027
2023-12-05T06:14:41+05:30	2023-12-05T03:45:56+05:30	7644	Present	18002	-37.81744578216494, 144.95353562764575
2023-12-05T06:14:41+05:30	2023-10-11T14:57:19+05:30	7333	Present	17806	-37.81578222875504, 144.96182285140975
2023-12-05T06:14:41+05:30	2023-12-05T01:10:57+05:30	7333	Unoccupied	25040	-37.81561155412429, 144.96240712629918
2023-12-05T06:14:41+05:30	2023-04-04T19:02:01+05:30		Unoccupied	22879	-37.812808777494865, 144.9708212364962
2023-12-05T06:14:41+05:30	2023-04-04T19:00:12+05:30		Unoccupied	22880	-37.81286374042615, 144.97084663577732
2023-12-05T06:14:41+05:30	2023-08-04T02:19:50+05:30		Unoccupied	12566	-37.80831229547663, 144.9580268946663
2023-12-05T06:14:41+05:30	2023-10-30T03:56:24+05:30	7636	Unoccupied	51730	-37.815243028030096, 144.9692214610493
2023-12-05T06:14:41+05:30	2023-12-03T23:46:37+05:30	7333	Present	17807	-37.815763669140935, 144.9618859187729
2023-12-06T13:18:40+05:30	2023-12-06T09:00:06+05:30	7474	Unoccupied	6862	-37.81880201981588, 144.9569618993463
2023-12-06T13:18:40+05:30	2023-12-06T09:02:32+05:30	7474	Unoccupied	6863	-37.81885323905114, 144.95698537294243
2023-12-06T13:18:40+05:30	2023-12-06T08:37:42+05:30	7474	Unoccupied	6866	-37.81900730370418, 144.9570562068359
2023-12-06T13:18:40+05:30	2023-12-06T08:57:16+05:30	7476	Unoccupied	6870	-37.819219620317085, 144.9569035260888
2023-12-06T13:18:40+05:30	2023-12-06T07:55:37+05:30	7545	Present	7999	-37.81258775254576, 144.95730678555537
2023-12-06T13:18:40+05:30	2023-12-06T08:08:56+05:30	7545	Present	8005	-37.81246669629982, 144.9577216689205
2023-12-06T13:18:40+05:30	2023-12-06T08:39:21+05:30	7545	Unoccupied	8008	-37.81212780894154, 144.9588953879429
2023-12-06T13:18:40+05:30	2023-12-06T08:57:47+05:30	7474	Unoccupied	14666	-37.8186497192665, 144.9568918712584
2023-12-06T13:18:40+05:30	2023-12-06T09:04:55+05:30	7476	Unoccupied	6871	-37.819168833271384, 144.95688000942386
2023-12-06T13:16:40+05:30	2023-12-06T08:45:23+05:30	7910	Present	13146	-37.844887162217304, 144.97967436773683
2023-12-06T13:16:40+05:30	2023-12-06T07:07:33+05:30	7910	Present	13148	-37.844904017891395, 144.9798033011374
2023-12-06T13:16:40+05:30	2023-12-06T08:42:55+05:30	7910	Present	13147	-37.84489522430279, 144.97973602481937
2023-12-18T10:15:34+05:30	2023-12-18T09:11:12+05:30	7310	Present	6500	-37.81038660839859, 144.95669527568742
2023-12-18T10:15:34+05:30	2023-12-18T08:48:22+05:30	7010	Unoccupied	8903	-37.80520943097798, 144.95990317221919
2023-12-18T10:15:34+05:30	2023-10-06T02:20:19+05:30	7050	Unoccupied	8960	-37.805992897132604, 144.95987339090294
2023-12-18T10:15:34+05:30	2023-12-17T14:34:18+05:30	7310	Present	6501	-37.81036852032673, 144.9567583990145
2023-12-07T01:21:05+05:30	2023-12-06T22:56:20+05:30	7500	Present	7628	-37.81126203604447, 144.95788515167453
2023-12-07T01:21:05+05:30	2023-12-07T01:13:42+05:30	7500	Unoccupied	7632	-37.81155386385146, 144.9573633648331
2023-12-07T01:21:05+05:30	2023-12-06T22:53:19+05:30	7624	Unoccupied	6961	-37.813135120137346, 144.9543550292893
2023-12-07T01:21:05+05:30	2023-12-06T13:29:50+05:30	7624	Unoccupied	6970	-37.81285802612559, 144.95397486293464
2023-12-07T01:21:05+05:30	2023-12-06T23:34:47+05:30	7622	Unoccupied	6975	-37.81388506779204, 144.95445005401848
2023-12-07T01:21:05+05:30	2023-12-06T21:40:40+05:30	7622	Unoccupied	6984	-37.813977354345454, 144.9547467827312
2023-12-07T01:21:05+05:30	2023-12-05T04:20:02+05:30	7622	Present	6985	-37.81385517225485, 144.95468997048826
2023-12-07T01:21:05+05:30	2023-12-07T00:57:45+05:30	7706	Unoccupied	7420	-37.81115537146814, 144.95748749120327
2023-12-07T01:21:05+05:30	2023-12-07T00:00:00+05:30	7500	Present	7630	-37.81122572685261, 144.95801049557127
2023-12-07T01:21:05+05:30	2023-12-07T01:12:54+05:30	7500	Present	7631	-37.81120791737383, 144.95807183463816
2024-01-22T07:15:34+05:30	2024-01-18T06:46:35+05:30	7332	Present	6371	-37.81481547445508, 144.96093990353143
2024-01-22T07:15:34+05:30	2024-01-19T18:35:08+05:30	7332	Unoccupied	6372	-37.81479691363088, 144.961003893495
2024-01-22T07:15:34+05:30	2024-01-19T18:20:31+05:30	7337	Unoccupied	6381	-37.814371235899934, 144.96246424219234
2024-01-22T07:15:34+05:30	2024-01-19T20:39:51+05:30	7337	Unoccupied	6382	-37.81435132356093, 144.9625323938978
2024-01-22T07:15:34+05:30	2024-01-13T11:53:10+05:30	7518	Present	7963	-37.814817516741954, 144.95725160535045
2024-01-22T07:15:34+05:30	2024-01-12T17:10:01+05:30	7518	Unoccupied	7964	-37.814797817327744, 144.9573211359312
2024-01-22T07:15:34+05:30	2024-01-06T08:52:36+05:30	7518	Unoccupied	7973	-37.814917097783706, 144.95709665408427
2024-01-22T07:15:34+05:30	2024-01-13T12:18:55+05:30	7518	Present	7978	-37.81504219608698, 144.95665642135162
2024-01-22T07:15:34+05:30	2024-01-19T22:25:50+05:30	7332	Present	6375	-37.8147048256926, 144.96132030206581
2024-01-22T07:15:34+05:30	2024-01-13T12:23:10+05:30		Present	22559	-37.81500886998532, 144.95659472441804
2024-01-22T07:15:34+05:30	2024-01-13T10:50:59+05:30	7521	Unoccupied	7969	-37.814838805235496, 144.95737012493245
2024-01-22T07:15:34+05:30	2024-01-13T09:18:42+05:30	7518	Unoccupied	7971	-37.81487795339761, 144.95723338873017
2024-01-22T07:15:34+05:30	2024-01-13T12:01:25+05:30	7518	Present	7975	-37.81495624424864, 144.95695991645306
2024-01-22T11:15:34+05:30	2024-01-22T04:47:48+05:30		Unoccupied	6291	-37.81672826301234, 144.96200835193804
2024-01-22T11:15:34+05:30	2024-01-22T06:34:48+05:30	7351	Present	6295	-37.81670416547646, 144.96209122674088
2024-01-22T11:15:34+05:30	2024-01-21T11:51:26+05:30	7351	Present	6301	-37.81659626468645, 144.9624628297958
2024-01-22T11:15:34+05:30	2024-01-22T06:28:56+05:30		Unoccupied	6302	-37.81657485053354, 144.9625368985828
2024-01-22T11:15:34+05:30	2024-01-22T04:04:33+05:30	7351	Present	6303	-37.81655348174864, 144.96261025614854
2024-01-22T11:15:34+05:30	2024-01-22T06:13:15+05:30	7351	Present	6305	-37.81651552435885, 144.96274161757202
2024-01-22T11:15:34+05:30	2024-01-18T07:35:42+05:30		Unoccupied	6308	-37.81659289358806, 144.96304075369676
2024-01-22T11:15:34+05:30	2024-01-19T21:00:16+05:30		Unoccupied	23367	-37.81460801767281, 144.96320121700958
2024-01-22T11:15:34+05:30	2024-01-12T10:28:57+05:30	7445	Present	25181	-37.81839435095574, 144.95457859822807
2024-01-22T11:15:34+05:30	2024-01-22T06:16:26+05:30	7445	Unoccupied	7223	-37.81822272985717, 144.95499372076424
2024-01-22T11:15:34+05:30	2024-01-22T06:23:26+05:30	7441	Present	7225	-37.81818656216548, 144.9551194661804
2024-01-22T11:15:34+05:30	2024-01-22T06:27:22+05:30	7441	Unoccupied	25166	-37.81809386090431, 144.9554406814396
2024-01-22T11:15:34+05:30	2024-01-22T11:08:33+05:30	7381	Unoccupied	6788	-37.816682682616445, 144.96437764710703
2024-01-22T11:15:34+05:30	2024-01-22T06:35:45+05:30	7381	Present	6789	-37.81672998544107, 144.9643997171602
2024-01-23T12:15:35+05:30	2024-01-23T12:12:49+05:30	7481	Unoccupied	6888	-37.815190627127976, 144.95505601957885
2024-01-23T12:15:35+05:30	2024-01-23T11:32:05+05:30	7481	Present	6890	-37.8152954618467, 144.95510408237237
2024-01-23T12:15:35+05:30	2024-01-23T11:44:16+05:30	7471	Unoccupied	6899	-37.81606519048701, 144.9557085922237
2024-01-23T12:15:35+05:30	2024-01-23T10:01:27+05:30	7471	Unoccupied	6901	-37.8161493072675, 144.9554957462472
2024-01-23T12:15:35+05:30	2024-01-23T11:39:43+05:30	7471	Unoccupied	6904	-37.81584962603194, 144.95535820854002
2024-01-23T12:15:35+05:30	2024-01-23T11:35:47+05:30	7225	Present	7944	-37.81479433601283, 144.95206214695804
2024-01-23T12:15:35+05:30	2024-01-23T11:52:29+05:30	7517	Present	7947	-37.81596158039036, 144.9532489772513
2024-01-23T12:15:35+05:30	2024-01-22T16:04:10+05:30	7517	Unoccupied	7956	-37.81553111378352, 144.95494008079407
2024-01-23T12:15:35+05:30	2024-01-13T13:10:10+05:30	7481	Present	6881	-37.814874743766445, 144.95516196689573
2024-01-23T12:15:35+05:30	2024-01-13T13:24:42+05:30	7481	Present	21669	-37.81482393471842, 144.95513825011497
2024-01-23T12:15:35+05:30	2023-08-28T07:01:59+05:30	7481	Unoccupied	21670	-37.81477327164948, 144.95511471182596
2024-01-23T12:15:35+05:30	2024-01-13T13:03:53+05:30	7481	Present	21672	-37.81467176523111, 144.95506778202434
2024-01-23T12:15:35+05:30	2024-01-23T08:46:40+05:30	7471	Present	6892	-37.81556750046307, 144.95547983751032
2024-01-23T12:15:35+05:30	2024-01-23T09:46:47+05:30	7972	Unoccupied	16651	-37.8103651942837, 144.95024647391313
2024-01-23T12:15:35+05:30	2024-01-13T12:58:40+05:30	7481	Present	21671	-37.81472253945406, 144.95509117249367
2024-01-23T12:15:35+05:30	2024-01-22T11:08:59+05:30	7517	Unoccupied	7958	-37.81558914508465, 144.95473873164968
2024-01-23T12:15:35+05:30	2024-01-22T02:20:18+05:30	7493	Present	7443	-37.81078804040459, 144.9599985089146
2024-01-23T12:15:35+05:30	2024-01-22T22:18:27+05:30	7493	Present	7442	-37.8107703626203, 144.960061969643
2024-01-23T12:15:35+05:30	2024-01-23T12:12:10+05:30		Present	6885	-37.81476833469826, 144.95486051966995
2024-01-23T12:15:35+05:30	2024-01-23T10:54:35+05:30	7482	Present	24981	-37.81502866097638, 144.954981124157
2023-10-25T07:14:02+05:30	2023-10-25T01:54:58+05:30	7556	Present	5742	-37.810648667551476, 144.96782792617438
2023-10-25T07:14:02+05:30	2023-10-25T00:10:05+05:30	7556	Present	5733	-37.810549485729595, 144.96816490211086
2023-10-25T07:14:02+05:30	2023-10-25T06:48:32+05:30	7556	Present	5758	-37.810531749530995, 144.9682255832955
2023-10-25T07:14:02+05:30	2023-10-25T03:13:54+05:30	7556	Present	5756	-37.810355386451434, 144.96882831385486
2023-10-25T07:14:02+05:30	2023-10-25T07:02:55+05:30	7556	Unoccupied	5754	-37.81033815204728, 144.96888723184415
2023-10-25T07:14:02+05:30	2023-10-25T06:57:02+05:30	7556	Present	5751	-37.81031231774795, 144.96897567069152
2023-10-25T07:14:02+05:30	2023-10-25T06:19:32+05:30	7556	Present	5747	-37.81026940912058, 144.96912071711654
2023-10-25T07:14:02+05:30	2023-10-25T03:47:08+05:30	7567	Unoccupied	5634	-37.81367617155814, 144.9577989034692
2023-10-25T07:14:02+05:30	2023-10-25T00:21:29+05:30	7567	Unoccupied	5635	-37.81351536268103, 144.95835586431997
2023-10-25T07:14:02+05:30	2023-10-25T03:53:07+05:30	7566	Present	5585	-37.81350864172105, 144.95805871741527
2023-10-25T07:14:02+05:30	2023-10-25T03:57:47+05:30	7566	Present	5584	-37.813499880271024, 144.95808871514726
2023-10-25T07:14:02+05:30	2023-10-25T06:50:42+05:30	7566	Present	5575	-37.81347412665417, 144.9581768886335
2023-10-25T07:14:02+05:30	2023-10-25T05:38:29+05:30	7566	Present	5579	-37.813456392702975, 144.95823760546324
2023-10-25T07:14:02+05:30	2023-10-25T04:44:58+05:30	7566	Present	5581	-37.81343025022676, 144.95832711066356
2023-10-25T07:14:02+05:30	2023-10-25T07:01:44+05:30	7566	Present	5600	-37.8134213075179, 144.9583577289901
2023-10-25T07:14:02+05:30	2023-10-25T01:47:16+05:30	7566	Present	5606	-37.81340396310752, 144.9584171133497
2023-10-25T07:14:02+05:30	2023-10-25T03:16:21+05:30	7566	Present	5601	-37.813339019172425, 144.95864016115172
2023-10-25T07:14:02+05:30	2023-10-25T05:52:07+05:30	7566	Present	5608	-37.813311556984594, 144.95873418423957
2023-10-25T07:14:02+05:30	2023-10-25T06:53:21+05:30	7566	Unoccupied	5597	-37.81330288381933, 144.95876387835244
2023-10-25T07:14:02+05:30	2023-10-25T06:38:06+05:30	7566	Present	5595	-37.81328560892619, 144.95882302206962
2023-10-25T07:14:02+05:30	2023-10-25T06:40:05+05:30	7566	Present	5654	-37.813188012095566, 144.95915716252705
2023-10-25T07:14:02+05:30	2023-10-25T07:09:50+05:30	7566	Present	5647	-37.813126917055136, 144.95936632886213
2023-10-25T07:14:02+05:30	2023-10-25T06:48:12+05:30	7566	Present	5645	-37.81309344432242, 144.9594816718423
2023-10-25T07:14:02+05:30	2023-10-25T07:08:38+05:30	7572	Present	6046	-37.8099915247975, 144.9700817056739
2023-10-25T07:14:02+05:30	2023-10-25T03:47:46+05:30	7572	Present	6047	-37.80998399961277, 144.97010747421155
2023-10-25T07:14:02+05:30	2023-10-25T07:06:51+05:30	7572	Present	6050	-37.80995071804908, 144.9702211247601
2023-10-25T07:14:02+05:30	2023-10-25T07:03:35+05:30	7572	Present	6064	-37.80986340442115, 144.97051957741644
2023-10-25T07:14:02+05:30	2023-10-25T06:19:27+05:30	7572	Present	6066	-37.80983613304747, 144.97061254265424
2023-10-25T07:14:02+05:30	2023-10-25T06:43:49+05:30	7572	Present	6067	-37.80982848782082, 144.97063865748817
2023-10-25T07:14:02+05:30	2023-10-25T05:21:25+05:30	7572	Present	6068	-37.80982084303858, 144.9706647717369
2023-10-25T07:14:02+05:30	2023-10-25T00:24:44+05:30	7572	Present	6069	-37.80980107550256, 144.97073220031848
2023-10-25T07:14:02+05:30	2023-10-25T06:56:53+05:30	7572	Present	6074	-37.80967589501612, 144.97115990980103
2023-10-25T07:14:02+05:30	2023-10-25T04:47:30+05:30	7572	Present	6076	-37.80964002393621, 144.97128242960477
2023-10-25T07:14:02+05:30	2023-10-25T06:35:58+05:30	7572	Present	6078	-37.8096252608608, 144.97133285610047
2023-10-25T07:14:02+05:30	2023-10-25T07:03:18+05:30	7556	Present	16750	-37.81049527606904, 144.96835024899437
2023-10-25T07:14:02+05:30	2023-10-25T02:45:44+05:30	7556	Unoccupied	16744	-37.81041817863163, 144.968613587429
2023-10-25T07:14:02+05:30	2023-10-24T01:13:45+05:30	7566	Present	5624	-37.81356081132763, 144.95788009767767
2023-10-25T07:14:02+05:30	2023-10-25T01:38:22+05:30	7566	Present	5589	-37.813551896789136, 144.95791062049295
2023-10-25T07:14:02+05:30	2023-10-25T03:31:01+05:30	7577	Present	5712	-37.813880982204026, 144.9567422061005
2023-10-25T07:14:02+05:30	2023-10-25T07:05:41+05:30	7577	Present	5722	-37.814012968403425, 144.95627874662682
2023-10-25T07:14:02+05:30	2023-08-17T19:09:20+05:30	7577	Present	5717	-37.813937871046825, 144.9565416181002
2023-10-25T07:14:02+05:30	2023-10-25T05:47:39+05:30	7577	Present	5720	-37.81398180514711, 144.95638776477483
2023-10-25T07:14:02+05:30	2023-10-25T03:39:34+05:30	7577	Present	5714	-37.813872406023464, 144.95677300369044
2023-10-25T07:14:02+05:30	2023-10-25T05:10:09+05:30	7577	Present	5710	-37.8139204605355, 144.9566026856169
2023-10-25T07:14:02+05:30	2023-10-25T06:27:24+05:30	7577	Present	5723	-37.81394634791999, 144.95651214629643
2023-10-25T07:14:02+05:30	2023-10-25T02:33:03+05:30	7577	Present	5718	-37.813997615293914, 144.95633234690246
2023-10-25T07:14:02+05:30	2023-10-25T06:39:06+05:30	7577	Present	5692	-37.81422661034884, 144.95553085169536
2023-10-25T07:14:02+05:30	2023-10-25T07:04:24+05:30	7577	Present	5702	-37.814234712094375, 144.95550228370277
2023-10-25T07:14:02+05:30	2023-10-25T02:42:00+05:30	7577	Unoccupied	5707	-37.81427626659823, 144.95535685511834
2023-10-25T07:14:02+05:30	2023-10-25T07:03:47+05:30	7577	Present	5695	-37.81417689573722, 144.9557051436189
2023-10-25T07:14:02+05:30	2023-04-19T19:53:19+05:30	7553	Unoccupied	17809	-37.81288436256271, 144.96053120913592
2023-10-25T07:14:02+05:30	2023-10-25T01:57:40+05:30	7556	Present	5731	-37.81063168094029, 144.96788604882718
2023-10-25T07:14:02+05:30	2023-10-25T03:40:36+05:30	7556	Present	5752	-37.81024311269051, 144.96921069240446
2023-10-25T07:14:02+05:30	2023-10-25T02:23:49+05:30	7556	Unoccupied	16743	-37.81042665917228, 144.96858438207894
2023-10-25T07:14:02+05:30	2023-10-25T06:34:17+05:30	7577	Present	5703	-37.81424287000405, 144.95547382216665
2023-12-20T05:15:34+05:30	2023-12-20T05:01:24+05:30		Present	62023	-37.81586068564012, 144.9650094915288
2023-12-18T10:15:34+05:30	2023-04-19T20:57:53+05:30	7310	Unoccupied	6499	-37.81041045724841, 144.95661226131315
2023-12-18T10:15:34+05:30	2023-12-18T09:32:47+05:30	7010	Unoccupied	8902	-37.80512605934268, 144.95986453383028
2023-12-18T10:15:34+05:30	2023-10-05T03:39:10+05:30		Unoccupied	8957	-37.805767806156894, 144.95991237269698
2023-12-18T10:15:34+05:30	2023-10-05T03:20:48+05:30	7050	Unoccupied	8959	-37.80593934731131, 144.95988261345192
2023-12-18T10:15:34+05:30	2023-12-18T09:35:19+05:30	7310	Unoccupied	6498	-37.81042815199149, 144.95655097895803
2023-12-18T10:15:34+05:30	2023-12-18T09:23:25+05:30		Present	16698	-37.817994089624364, 144.96530540116842
2023-12-18T10:15:34+05:30	2023-12-18T09:33:48+05:30	7310	Unoccupied	25140	-37.81034222154597, 144.95730838796487
2023-12-18T10:15:34+05:30	2023-12-18T09:01:20+05:30	7310	Unoccupied	25138	-37.81032251767076, 144.95737572051024
2023-11-22T06:14:42+05:30	2023-11-16T05:11:04+05:30		Present	5482	-37.81279521556577, 144.95956369259895
2023-11-22T06:14:42+05:30	2023-11-22T04:36:36+05:30	7609	Present	6177	-37.81158191885156, 144.95913816574557
2023-11-22T06:14:42+05:30	2023-11-22T05:36:35+05:30	7609	Present	6179	-37.81162744503124, 144.95915897188507
2023-11-22T06:14:42+05:30	2023-11-22T05:49:28+05:30	7609	Present	6182	-37.8117246531792, 144.9592033590296
2023-11-22T06:14:42+05:30	2023-11-22T05:53:09+05:30	7609	Present	6187	-37.811865930044746, 144.9592679662261
2023-11-22T06:14:42+05:30	2023-11-22T01:13:47+05:30		Present	6238	-37.817839894239, 144.95816071509785
2023-11-22T06:14:42+05:30	2023-11-22T04:03:28+05:30		Unoccupied	6239	-37.8178136001844, 144.9582525915724
2023-11-22T06:14:42+05:30	1970-01-01T05:30:00+05:30		Unoccupied	6246	-37.817832068891676, 144.95875702194292
2023-11-22T06:14:42+05:30	2023-10-28T05:07:18+05:30	7486	Unoccupied	6916	-37.817021939225555, 144.95614373109197
2023-11-22T06:14:42+05:30	2023-11-22T05:28:12+05:30	7487	Present	6945	-37.817725455437454, 144.95621629781917
2023-11-22T06:14:42+05:30	2023-11-20T10:43:05+05:30	7531	Unoccupied	8038	-37.81796339879945, 144.9542623065159
2023-11-22T06:14:42+05:30	2023-11-21T23:40:54+05:30		Unoccupied	8041	-37.81801771286172, 144.9540732925061
2023-11-22T06:14:42+05:30	2023-11-22T05:40:07+05:30	7350	Present	12662	-37.816560481489674, 144.95727592397975
2023-11-22T06:14:42+05:30	2022-10-16T04:23:33+05:30	7219	Unoccupied	13527	-37.82192506984991, 144.95479076720687
2023-11-22T06:14:42+05:30	2023-11-16T14:32:31+05:30	7594	Present	7059	-37.81442543716494, 144.96043539637705
2023-11-22T06:14:42+05:30	2023-11-16T14:26:10+05:30	7594	Present	7065	-37.81459292033291, 144.96051235521537
2023-11-22T06:14:42+05:30	2023-11-21T19:02:39+05:30	7594	Unoccupied	7054	-37.81428287051151, 144.96036959640347
2023-11-22T06:14:42+05:30	2023-11-16T15:10:43+05:30	7594	Present	7063	-37.81454637217805, 144.9604909343941
2023-11-22T06:14:42+05:30	2023-11-22T01:58:44+05:30	7594	Unoccupied	7053	-37.81426002020035, 144.96035910577118
2023-11-22T06:14:42+05:30	2023-11-16T15:18:42+05:30	7594	Present	7058	-37.81440089402099, 144.96042410187692
2023-11-22T06:14:42+05:30	2023-11-21T16:46:54+05:30	7594	Unoccupied	7061	-37.814471984878395, 144.9604568171329
2023-11-22T06:14:42+05:30	2023-09-01T01:53:40+05:30	7608	Unoccupied	8070	-37.81558445424304, 144.96096722232483
2023-11-22T06:14:42+05:30	2023-11-16T01:04:32+05:30	7595	Unoccupied	6141	-37.816180757774035, 144.96124142052497
2023-11-22T06:14:42+05:30	2023-11-22T02:26:05+05:30	7595	Present	6140	-37.81615960288106, 144.9612316737149
2023-11-22T06:14:42+05:30	2023-11-21T18:07:52+05:30	7595	Unoccupied	6139	-37.81610926847262, 144.96120829602683
2023-11-22T06:14:42+05:30	2023-11-16T17:29:33+05:30	7610	Unoccupied	5472	-37.812227900342734, 144.9595585059019
2023-11-22T06:14:42+05:30	2023-11-16T07:19:32+05:30	7610	Unoccupied	5466	-37.812534937851325, 144.95944699559942
2023-11-22T06:14:42+05:30	2023-11-15T05:22:01+05:30	7610	Unoccupied	5485	-37.812686105993706, 144.95951470464024
2023-11-22T06:14:42+05:30	2023-11-16T04:19:19+05:30	7610	Unoccupied	5477	-37.812635167297, 144.95949188877046
2023-11-22T06:14:42+05:30	2023-11-16T06:18:30+05:30	7610	Unoccupied	5469	-37.81258422949712, 144.95946907350998
2023-11-22T06:14:42+05:30	2023-11-16T07:18:28+05:30	7610	Unoccupied	5476	-37.81242158989066, 144.95939500282037
2023-11-22T06:14:42+05:30	2023-11-22T04:39:19+05:30	7611	Present	5464	-37.81255668239493, 144.95958114401896
2023-11-22T06:14:42+05:30	2023-11-22T05:24:50+05:30	7611	Present	5478	-37.81257998164328, 144.95959176744705
2023-11-22T06:14:42+05:30	2023-11-22T05:39:30+05:30	7611	Present	5458	-37.81241681469731, 144.95951736930826
2023-11-22T06:14:42+05:30	2023-11-22T06:00:18+05:30	7611	Present	5463	-37.81227406609875, 144.95945235648355
2023-11-22T06:14:42+05:30	2023-11-14T22:12:23+05:30	7605	Unoccupied	7790	-37.81384622145922, 144.96016937280797
2023-11-22T06:14:42+05:30	2023-11-14T16:19:13+05:30	7605	Unoccupied	7804	-37.813636410748146, 144.96007415266024
2023-11-22T06:14:42+05:30	2023-11-16T03:00:55+05:30	7605	Present	7805	-37.81370571547257, 144.96010554536974
2023-11-22T06:14:42+05:30	2023-11-16T15:40:14+05:30	7605	Unoccupied	7785	-37.81340380870273, 144.95996883950806
2023-11-22T06:14:42+05:30	2023-11-16T15:38:33+05:30	7605	Present	7786	-37.81337904303308, 144.9599576559273
2023-11-22T06:14:42+05:30	2023-11-16T15:23:25+05:30	7605	Present	7783	-37.81345216350816, 144.95999082593983
2023-11-22T06:14:42+05:30	2023-11-16T14:40:13+05:30	7605	Present	7800	-37.81356448851567, 144.9600416523962
2023-11-22T06:14:42+05:30	2023-10-31T00:32:42+05:30	7362	Present	6248	-37.81787193605159, 144.958617793055
2023-11-22T06:14:42+05:30	2023-11-13T16:41:35+05:30	7486	Unoccupied	6922	-37.8169938881356, 144.95588359259403
2023-11-22T06:14:42+05:30	2023-11-13T18:13:47+05:30	7486	Unoccupied	6923	-37.81694310295402, 144.95586037094702
2023-11-22T06:14:42+05:30	2023-11-13T10:45:58+05:30	7595	Unoccupied	20766	-37.81627003940035, 144.96128235331545
2023-11-22T06:14:42+05:30	2023-04-13T20:36:46+05:30	7595	Unoccupied	20768	-37.81629035657859, 144.96129173189377
2023-11-22T06:14:42+05:30	2023-11-22T05:22:57+05:30	7615	Present	6175	-37.81157724541707, 144.95926310454763
2023-11-22T06:14:42+05:30	2023-04-14T00:04:31+05:30		Unoccupied	24263	-37.8114536742988, 144.96119635589645
2023-11-22T06:14:42+05:30	2023-04-13T23:12:56+05:30		Unoccupied	24264	-37.8114759709532, 144.9611219951777
2023-11-22T06:14:42+05:30	2023-04-14T02:14:04+05:30		Present	22678	-37.811726775214765, 144.96026358925747
2023-11-22T06:14:42+05:30	2023-11-22T05:49:17+05:30	7609	Present	6185	-37.81181828645591, 144.95924619139578
2023-11-22T06:14:42+05:30	2023-11-16T14:14:25+05:30		Unoccupied	7052	-37.81421376715666, 144.9603379973414
2023-11-22T06:14:42+05:30	2023-11-16T15:30:57+05:30	7605	Present	7803	-37.81366036358418, 144.96008499858542
2023-11-22T06:14:42+05:30	2023-11-22T06:07:28+05:30	7374	Unoccupied	6234	-37.81802427574822, 144.95751813211234
2023-11-22T06:14:42+05:30	2023-04-14T02:14:22+05:30	7539	Present	24260	-37.81170268891535, 144.96052209267623
2023-11-22T06:14:42+05:30	2023-04-13T18:14:25+05:30	7539	Present	24258	-37.81166473245385, 144.96065138650806
2023-11-22T06:14:42+05:30	2023-04-14T02:08:39+05:30	7539	Present	22676	-37.81168722827142, 144.9603990754544
2023-11-22T06:14:42+05:30	2023-04-14T00:33:13+05:30		Unoccupied	24671	-37.81153093263049, 144.9609342295958
2023-11-22T06:14:42+05:30	2023-04-13T17:48:03+05:30	7539	Present	24261	-37.811568891346425, 144.96097883355634
2023-11-22T06:14:42+05:30	2023-11-20T03:46:34+05:30	7539	Unoccupied	24677	-37.81166526829, 144.9605318506278
2023-11-22T06:14:42+05:30	2023-04-14T01:39:45+05:30		Unoccupied	14776	-37.81193746663416, 144.95960193707594
2023-11-22T06:14:42+05:30	2023-04-14T01:42:04+05:30	7546	Present	14777	-37.811918170453254, 144.95966772941944
2023-11-22T06:14:42+05:30	2023-04-14T01:44:08+05:30	7546	Unoccupied	14778	-37.81189783496633, 144.959736989298
2023-11-22T06:14:42+05:30	2023-04-14T01:58:24+05:30	7544	Unoccupied	14780	-37.81185802576563, 144.95987281498873
2023-12-12T05:15:34+05:30	2023-12-05T02:22:42+05:30	7947	Unoccupied	7724	-37.81264936183402, 144.95301557331612
2023-12-12T05:15:34+05:30	2023-12-06T06:52:01+05:30	7947	Unoccupied	7732	-37.81290983638986, 144.9525912955287
2023-12-12T05:15:34+05:30	2023-11-29T15:12:54+05:30	7479	Present	6929	-37.8197826335402, 144.95716213247943
2023-12-12T05:15:34+05:30	2023-04-07T17:29:01+05:30	7479	Present	6941	-37.819655536524834, 144.9573552758561
2023-12-12T05:15:34+05:30	2023-11-29T09:33:15+05:30		Unoccupied	7637	-37.81203096427396, 144.95520652801406
2023-12-12T05:15:34+05:30	2023-11-29T13:15:59+05:30	7948	Unoccupied	7642	-37.81212183561699, 144.95488565262986
2023-12-12T05:15:34+05:30	2023-12-06T12:26:12+05:30	7947	Present	7721	-37.81279430688379, 144.95250594230947
2023-12-12T05:15:34+05:30	2023-12-06T23:33:19+05:30		Present	7726	-37.81261218156068, 144.9531462949202
2023-12-12T05:15:34+05:30	2023-12-07T05:43:39+05:30	7947	Present	7731	-37.81292873800108, 144.9525244322981
2023-12-12T05:15:34+05:30	2023-12-05T02:59:35+05:30	7947	Present	7733	-37.812834145524945, 144.95285911371565
2023-12-12T05:15:34+05:30	2023-12-05T02:53:32+05:30	7947	Unoccupied	7735	-37.812744975012606, 144.95317461368597
2023-12-12T05:15:34+05:30	2023-12-05T09:56:12+05:30	7498	Unoccupied	7738	-37.81265340509398, 144.9534985665153
2023-12-12T05:15:34+05:30	1970-01-01T05:30:00+05:30	7498	Unoccupied	7740	-37.81261862910761, 144.95362160224613
2023-12-12T05:15:34+05:30	2023-11-29T16:05:52+05:30	7479	Present	6930	-37.81982920405098, 144.95718357033076
2023-12-12T05:15:34+05:30	2023-11-29T15:45:22+05:30		Unoccupied	6935	-37.81999666674524, 144.9575117748939
2023-12-12T05:15:34+05:30	2023-11-29T15:44:19+05:30	7479	Unoccupied	6936	-37.81994248627355, 144.95748695331247
2023-12-12T05:15:34+05:30	2023-11-29T13:25:53+05:30	7479	Present	6939	-37.81978257155249, 144.95741378161154
2023-12-12T05:15:34+05:30	2023-11-29T10:29:12+05:30	7479	Present	6940	-37.81971112629834, 144.95738079560726
2023-12-12T05:15:34+05:30	2023-12-07T19:57:45+05:30		Unoccupied	7425	-37.811217428616224, 144.95751584091101
2023-12-12T05:15:34+05:30	2023-12-07T19:06:16+05:30		Unoccupied	7414	-37.81098643400793, 144.95740998831684
2023-12-12T05:15:34+05:30	2023-12-07T19:22:22+05:30		Unoccupied	7626	-37.81144326977872, 144.9572598996105
2023-12-12T05:15:34+05:30	2023-12-05T09:24:48+05:30	7705	Present	7424	-37.81122516603701, 144.95738072916322
2023-12-12T05:15:34+05:30	2023-12-07T19:01:04+05:30		Present	7625	-37.81146183013077, 144.95719589265926
2023-12-05T06:14:41+05:30	2023-11-01T14:17:53+05:30	7556	Present	5759	-37.810298271624305, 144.96903463838794
2023-12-05T06:14:41+05:30	2023-10-25T07:20:57+05:30	7768	Present	5615	-37.81320766564029, 144.95874115957292
2023-12-05T06:14:41+05:30	2023-10-25T09:29:34+05:30	7768	Present	5612	-37.813128254688216, 144.95901420809963
2023-12-05T06:14:41+05:30	2023-10-25T09:03:04+05:30	7768	Present	5611	-37.81310895819109, 144.9590802847536
2023-12-05T06:14:41+05:30	2023-10-25T08:59:15+05:30	7767	Unoccupied	5592	-37.81304581913433, 144.9592970003465
2023-12-05T06:14:41+05:30	2023-10-26T03:53:46+05:30	7562	Unoccupied	5640	-37.81335965844766, 144.95889570201075
2023-12-05T06:14:41+05:30	2023-10-27T02:30:30+05:30	7562	Unoccupied	5632	-37.81363587826803, 144.95793913520328
2023-12-05T06:14:41+05:30	2023-10-26T19:37:35+05:30	7562	Unoccupied	5630	-37.813592199006536, 144.95809021300278
2023-12-05T06:14:41+05:30	2023-10-26T08:58:00+05:30	7562	Unoccupied	5628	-37.81355238242727, 144.9582278777661
2023-12-05T06:14:41+05:30	2023-11-03T03:31:56+05:30	7603	Present	7806	-37.812061896680504, 144.96267815689163
2023-12-05T06:14:41+05:30	2023-12-05T04:49:01+05:30	7355	Present	6263	-37.817181495005315, 144.96101214226854
2023-12-05T06:14:41+05:30	2023-12-05T03:59:07+05:30	7355	Unoccupied	6264	-37.81716336330803, 144.96107544086362
2023-12-05T06:14:41+05:30	2023-10-19T00:52:45+05:30	7344	Unoccupied	6268	-37.81703166066364, 144.96096887234006
2023-12-05T06:14:41+05:30	2023-09-22T02:49:00+05:30	7357	Present	6358	-37.81842681830983, 144.95611514335633
2023-12-05T06:14:41+05:30	2023-04-19T16:58:21+05:30	7388	Present	6709	-37.81002949196814, 144.9611219047771
2023-12-05T06:14:41+05:30	2023-09-28T11:37:44+05:30		Present	7166	-37.81730369517773, 144.96420756826834
2023-12-05T06:14:41+05:30	2023-08-29T05:35:05+05:30		Present	7409	-37.807796373806156, 144.97021238808125
2023-12-05T06:14:41+05:30	2023-10-04T10:17:29+05:30	7550	Unoccupied	7463	-37.809958781756386, 144.9662913211307
2023-12-05T06:14:41+05:30	2023-12-04T10:57:00+05:30	7550	Unoccupied	7465	-37.80999600439242, 144.96616377274182
2023-12-05T06:14:41+05:30	2023-12-04T10:55:59+05:30	7549	Unoccupied	7467	-37.81003389356151, 144.96603423975398
2023-12-05T06:14:41+05:30	2023-12-04T10:58:10+05:30	7549	Present	7474	-37.81020639361004, 144.96544349972828
2023-12-05T06:14:41+05:30	2023-12-04T09:53:37+05:30	7549	Present	7475	-37.81022571352348, 144.9653774046867
2023-12-05T06:14:41+05:30	2023-12-05T06:04:52+05:30	7686	Present	8054	-37.81946336069489, 144.95446401969423
2023-12-05T06:14:41+05:30	2023-12-05T06:07:05+05:30	7686	Present	8056	-37.81956200920658, 144.95450901453108
2023-12-05T06:14:41+05:30	2023-11-01T11:17:51+05:30	7023	Unoccupied	8909	-37.80585565558664, 144.9600173267633
2023-12-05T06:14:41+05:30	2023-07-05T06:31:15+05:30	7041	Present	10431	-37.803665056369304, 144.96491673772064
2023-12-05T06:14:41+05:30	2023-07-05T06:29:20+05:30	7041	Present	10432	-37.80364252136693, 144.96492066493582
2023-12-05T06:14:41+05:30	2023-07-05T06:30:03+05:30	7041	Present	10434	-37.80359701200299, 144.96492859670283
2023-12-05T06:14:41+05:30	2023-07-05T06:30:50+05:30		Present	10554	-37.80354822867484, 144.96482380717828
2023-12-05T06:14:41+05:30	2023-10-04T03:46:36+05:30	7534	Unoccupied	11680	-37.81710249948173, 144.95718683644785
2023-12-05T06:14:41+05:30	2023-10-03T18:24:12+05:30	7534	Unoccupied	11679	-37.81708546644565, 144.957246417828
2023-12-05T06:14:41+05:30	2023-07-05T08:17:00+05:30		Present	14356	-37.82231883751674, 144.96940566516918
2023-12-05T06:14:41+05:30	2023-12-04T11:07:39+05:30	7549	Unoccupied	7460	-37.81018811964185, 144.96569164078795
2023-12-05T06:14:41+05:30	2023-12-04T10:53:47+05:30	7549	Present	7455	-37.81028218639029, 144.96537084871932
2023-12-05T06:14:41+05:30	2023-12-05T03:50:59+05:30	7647	Present	18698	-37.80988630038749, 144.97234932670602
2023-12-05T06:14:41+05:30	2023-12-05T05:10:28+05:30	7647	Present	18701	-37.809835219681005, 144.9723259750923
2023-12-05T06:14:41+05:30	2023-12-05T04:39:21+05:30	7647	Present	14886	-37.80991444270796, 144.97225042698597
2023-12-05T06:14:41+05:30	2023-08-02T04:47:32+05:30	7359	Present	6334	-37.815184334070054, 144.96731797565894
2023-12-05T06:14:41+05:30	2023-12-05T01:49:43+05:30	7203	Present	18228	-37.82210210573607, 144.94781162451125
2023-12-05T06:14:41+05:30	2023-12-05T02:19:28+05:30	7203	Present	18227	-37.822038493314, 144.94779815026655
2023-12-05T06:14:41+05:30	2023-12-05T05:19:39+05:30	7336	Present	6439	-37.815989312850924, 144.95684123123507
2023-12-05T06:14:41+05:30	2023-12-05T05:02:09+05:30	7336	Present	6440	-37.815970696732634, 144.95690582031767
2023-12-05T06:14:41+05:30	2023-12-05T01:17:16+05:30		Present	7127	-37.81881556568095, 144.95928245388615
2023-12-05T06:14:41+05:30	2023-01-10T03:32:16+05:30	7577	Present	5680	-37.81390643770177, 144.95631246599748
2023-12-05T06:14:41+05:30	2023-12-05T02:22:13+05:30	7175	Present	24283	-37.82224167046496, 144.94676633037278
2023-12-05T06:14:41+05:30	2023-12-05T00:27:46+05:30	7175	Present	24284	-37.82225314014988, 144.94683885051137
2023-12-05T06:14:41+05:30	2023-12-05T06:06:00+05:30	7049	Unoccupied	10291	-37.79515297028331, 144.97187165466337
2023-12-05T06:14:41+05:30	2023-12-05T03:39:04+05:30	7049	Unoccupied	24427	-37.7951455469797, 144.97180418571912
2023-12-05T06:14:41+05:30	2023-08-15T19:16:24+05:30		Unoccupied	24670	-37.812709214039074, 144.970775104216
2023-12-05T06:14:41+05:30	2023-08-15T23:29:03+05:30		Unoccupied	24669	-37.81275781849243, 144.9707976789527
2023-12-05T06:14:41+05:30	2023-08-14T04:18:24+05:30		Unoccupied	22893	-37.81430133087288, 144.97167802474604
2023-12-05T06:14:41+05:30	2023-08-14T04:20:04+05:30		Unoccupied	22895	-37.81434782266484, 144.9716995942493
2023-12-05T06:14:41+05:30	2023-10-26T13:58:57+05:30	7562	Unoccupied	5627	-37.81353386533407, 144.95829189568593
2023-12-05T06:14:41+05:30	2023-10-25T05:30:19+05:30	7764	Present	6040	-37.809718825350195, 144.97067984779267
2023-12-05T06:14:41+05:30	2023-09-22T05:25:48+05:30	7357	Present	6357	-37.818445354787656, 144.9560505543605
2023-12-05T06:14:41+05:30	2023-12-05T04:11:20+05:30	7069	Present	10062	-37.80033045967532, 144.96708994106427
2023-12-05T06:14:41+05:30	2023-03-07T14:14:37+05:30	7740	Unoccupied	10736	-37.804633925794946, 144.95073486168238
2023-12-05T06:14:41+05:30	2023-12-02T14:43:08+05:30	7532	Present	11668	-37.81677815686639, 144.95799762915135
2023-12-05T06:14:41+05:30	2023-12-05T06:10:20+05:30	7647	Present	14890	-37.810117223206504, 144.972345058043
2023-12-05T06:14:41+05:30	2023-11-01T13:19:14+05:30	7556	Present	16745	-37.810412827837034, 144.9686441031432
2023-12-05T06:14:41+05:30	2023-12-05T04:04:53+05:30	7204	Present	18225	-37.82160902784375, 144.94748331723298
2023-12-05T06:14:41+05:30	2023-08-14T03:52:06+05:30		Present	22885	-37.81335952555443, 144.9712402739822
2023-12-05T06:14:41+05:30	2023-08-08T07:19:05+05:30		Present	14802	-37.81258787285498, 144.96912212526678
2023-12-05T06:14:41+05:30	2023-08-04T12:22:26+05:30		Unoccupied	24816	-37.80721766466206, 144.95793383073214
2023-12-05T06:14:41+05:30	2023-08-04T10:51:45+05:30		Unoccupied	24815	-37.807186753471235, 144.95793917061536
2023-12-05T06:14:41+05:30	2023-12-05T06:01:48+05:30	7646	Present	17999	-37.81739501171731, 144.95351225867483
2023-12-05T06:14:41+05:30	2023-11-22T07:37:05+05:30	7246	Present	17571	-37.81085173418244, 144.98665167975338
2023-12-05T06:14:41+05:30	2023-12-05T04:18:26+05:30	7333	Present	25025	-37.815725804409745, 144.96201518594745
2023-12-05T06:14:41+05:30	2023-07-05T06:29:55+05:30	7041	Present	10428	-37.8037599372355, 144.96490021551227
2023-12-05T06:14:41+05:30	2023-02-28T00:50:36+05:30		Unoccupied	23401	-37.80409506551989, 144.96472912584218
2023-12-05T06:14:41+05:30	2023-07-04T11:19:05+05:30		Present	12567	-37.80825221692719, 144.95803732797006
2023-12-05T06:14:41+05:30	2023-10-15T07:08:22+05:30	7454	Unoccupied	28581	-37.815744983874914, 144.972945707211
2023-12-05T06:14:41+05:30	2023-10-30T08:34:05+05:30	7636	Present	51731	-37.81521179011902, 144.96920686275013
2023-12-14T10:15:34+05:30	2023-12-13T12:30:39+05:30	7939	Unoccupied	10128	-37.80959259039061, 144.95242494156258
2023-12-14T10:15:34+05:30	2023-12-13T12:35:47+05:30	7939	Unoccupied	10130	-37.80969190026432, 144.95247890584585
2023-12-14T10:15:34+05:30	2023-12-12T07:50:52+05:30	7939	Present	10131	-37.80974161738055, 144.95250569008766
2023-12-14T10:15:34+05:30	2023-12-13T12:17:07+05:30	7939	Unoccupied	10133	-37.8098412018136, 144.95255878284502
2023-12-14T10:15:34+05:30	2023-12-13T11:51:55+05:30	7939	Unoccupied	10134	-37.809891065626346, 144.95258515048891
2023-12-14T10:15:34+05:30	2023-12-14T09:06:48+05:30	7695	Unoccupied	22962	-37.81833460372742, 144.95933478745704
2023-12-14T10:15:34+05:30	2023-12-13T11:51:56+05:30	7939	Unoccupied	10135	-37.80994096887412, 144.95261140179778
2023-12-06T13:16:40+05:30	2023-12-06T07:49:27+05:30	7910	Present	13145	-37.844851672477446, 144.97940853718552
2023-12-06T13:16:40+05:30	2023-12-06T09:07:54+05:30	7910	Present	22433	-37.845215748368034, 144.98075831815993
2023-12-06T13:16:40+05:30	2023-12-06T08:14:30+05:30	7910	Present	22434	-37.84520648457837, 144.9806877039395
2023-12-06T13:16:40+05:30	2023-12-06T08:50:22+05:30	7519	Present	7980	-37.814143788704314, 144.95979292327627
2023-12-06T13:16:40+05:30	2023-12-06T06:51:52+05:30	7519	Unoccupied	7981	-37.8141251853708, 144.959856656039
2023-12-06T13:16:40+05:30	2023-12-06T03:21:49+05:30	7522	Present	7982	-37.81410625753465, 144.95992239163894
2023-12-06T13:18:40+05:30	2023-12-06T07:07:12+05:30	7474	Present	6861	-37.81875079123529, 144.95693843679072
2023-12-06T13:18:40+05:30	2023-12-06T07:46:29+05:30	7474	Present	6864	-37.818904865910454, 144.957009121151
2023-12-06T13:18:40+05:30	2023-12-06T08:05:44+05:30	7545	Present	8004	-37.81248535664672, 144.95765771829457
2023-12-06T13:18:40+05:30	2023-12-06T08:32:06+05:30	7474	Unoccupied	14665	-37.81859950656677, 144.9568687497956
2023-12-06T13:18:40+05:30	2023-12-06T08:55:51+05:30	7474	Unoccupied	6868	-37.819102120176325, 144.95709967340136
2023-12-06T13:18:40+05:30	2023-12-06T09:07:17+05:30	7545	Unoccupied	8003	-37.812504021501006, 144.9575937641829
2023-12-12T05:15:34+05:30	2023-11-28T05:03:57+05:30	7474	Present	6869	-37.81854929384325, 144.9568456295109
2023-12-12T05:15:34+05:30	2023-11-29T12:28:47+05:30		Present	7638	-37.812049316634926, 144.95514235277852
2023-12-12T05:15:34+05:30	2023-11-29T13:26:32+05:30	7948	Present	7645	-37.812176491552606, 144.95469308791021
2023-12-12T05:15:34+05:30	2023-11-30T06:27:30+05:30		Unoccupied	7653	-37.81232176474538, 144.95417995454937
2023-12-12T05:15:34+05:30	2023-12-07T04:41:10+05:30	7947	Present	7717	-37.81288412259312, 144.9521900253639
2023-12-12T05:15:34+05:30	2023-12-05T01:53:12+05:30	7947	Present	7723	-37.8126686950766, 144.95294758109645
2023-12-12T05:15:34+05:30	2023-12-05T02:42:48+05:30	7947	Unoccupied	7725	-37.81263020806901, 144.95308262837688
2023-12-12T05:15:34+05:30	2023-12-06T16:14:45+05:30	7947	Unoccupied	7728	-37.81298558670203, 144.95232325152162
2023-12-12T05:15:34+05:30	2023-12-07T05:42:56+05:30	7947	Present	7729	-37.8129665229732, 144.95239070786326
2023-12-12T05:15:34+05:30	2023-12-07T05:47:35+05:30	7947	Present	7730	-37.81294763003653, 144.95245757224285
2023-12-12T05:15:34+05:30	2023-12-05T03:07:46+05:30	7947	Unoccupied	7734	-37.81276905551149, 144.95308944024785
2023-12-12T05:15:34+05:30	2023-11-29T15:14:25+05:30	7479	Unoccupied	6942	-37.819600499400195, 144.95733021479649
2023-12-12T05:15:34+05:30	2023-11-29T12:55:10+05:30	7948	Present	7650	-37.81226727791963, 144.95437225149678
2023-12-12T05:15:34+05:30	2023-11-29T01:11:23+05:30	7479	Present	6937	-37.819889137391016, 144.9574627882355
2023-12-12T05:15:34+05:30	2023-11-29T14:28:45+05:30		Unoccupied	7984	-37.81429787071917, 144.9592636853415
2023-12-12T05:15:34+05:30	2023-12-04T03:37:49+05:30		Unoccupied	7624	-37.81148038722741, 144.95713182816536
2023-12-15T05:15:34+05:30	2023-12-15T04:38:57+05:30	7310	Unoccupied	6521	-37.81045838477866, 144.95691107296423
2023-12-15T05:15:34+05:30	2023-12-15T05:05:02+05:30		Unoccupied	6528	-37.810619642669565, 144.95636228044935
2023-11-15T10:14:42+05:30	2023-11-15T10:00:19+05:30	7363	Present	61842	-37.81460341006015, 144.96986045015
2023-11-15T10:14:42+05:30	2023-11-09T09:55:53+05:30		Unoccupied	24183	-37.81062367204622, 144.96977404906113
2024-01-22T07:15:34+05:30	2024-01-19T20:40:46+05:30	7337	Unoccupied	6383	-37.81433264750977, 144.96259635364362
2024-01-22T07:15:34+05:30	2024-01-13T10:41:01+05:30	7518	Present	7960	-37.8149210996376, 144.95689258633234
2024-01-22T07:15:34+05:30	2024-01-13T13:21:45+05:30	7518	Present	7961	-37.81490126100482, 144.9569620413508
2024-01-22T07:15:34+05:30	2024-01-13T11:32:07+05:30	7521	Unoccupied	7970	-37.81485837638983, 144.9573017576376
2024-01-22T07:15:34+05:30	2024-01-13T12:11:19+05:30	7518	Present	7977	-37.81505892440167, 144.95659763888938
2024-01-22T07:15:34+05:30	2024-01-13T12:17:43+05:30		Present	22558	-37.81502776943067, 144.956528144911
2024-01-22T07:15:34+05:30	2024-01-13T11:01:01+05:30	7518	Unoccupied	7972	-37.81489752403968, 144.9571650224663
2024-01-22T07:15:34+05:30	2023-12-28T03:28:55+05:30	7333	Unoccupied	6387	-37.81471182657656, 144.96186466607787
2024-01-22T07:15:34+05:30	2023-12-28T03:46:31+05:30	7333	Unoccupied	25030	-37.81475021622357, 144.96173241407928
2024-01-22T11:15:34+05:30	2024-01-22T05:35:51+05:30		Present	6293	-37.816472922952826, 144.96288874427583
2024-01-22T11:15:34+05:30	2024-01-22T05:37:24+05:30		Present	6294	-37.81645065893372, 144.96296557162646
2024-01-22T11:15:34+05:30	2024-01-22T01:45:57+05:30	7351	Present	6300	-37.81661509526838, 144.96239809589864
2024-01-22T11:15:34+05:30	2024-01-18T06:33:05+05:30		Unoccupied	6306	-37.81655425139336, 144.96317407694863
2024-01-22T11:15:34+05:30	2024-01-22T06:33:22+05:30		Unoccupied	6307	-37.81657435603467, 144.96310460860906
2024-01-22T11:15:34+05:30	2024-01-19T19:18:30+05:30	7380	Unoccupied	6782	-37.814818351891184, 144.9633124311926
2024-01-22T11:15:34+05:30	2024-01-19T21:17:38+05:30	7380	Unoccupied	6784	-37.81476850248637, 144.96328485215503
2024-01-22T11:15:34+05:30	2024-01-22T06:11:55+05:30	7351	Present	16186	-37.81668573524215, 144.96272072418503
2024-01-22T11:15:34+05:30	2024-01-22T06:44:02+05:30		Unoccupied	6799	-37.817033311165964, 144.96433400519578
2024-01-22T11:15:34+05:30	2024-01-22T05:32:09+05:30	7351	Present	14903	-37.8167050865589, 144.9626544365896
2024-01-22T11:15:34+05:30	2024-01-22T06:05:40+05:30	7441	Unoccupied	25167	-37.818113752597775, 144.9553717151358
2024-01-22T11:15:34+05:30	2024-01-22T05:57:35+05:30	7444	Present	25163	-37.818137589801125, 144.95547002654996
2024-01-22T11:15:34+05:30	2024-01-22T06:34:17+05:30	7445	Present	7222	-37.818240234711176, 144.9549328558617
2024-01-22T11:15:34+05:30	2024-01-22T05:06:30+05:30		Present	6791	-37.81683997931903, 144.9644501964513
2024-01-17T08:15:35+05:30	2024-01-17T06:36:42+05:30		Unoccupied	12796	-37.82484819137612, 144.96018191880125
2024-01-17T08:15:35+05:30	2023-12-18T09:21:47+05:30		Present	12792	-37.82505369696207, 144.96011239884973
2024-01-17T08:15:35+05:30	2023-09-24T04:00:06+05:30		Unoccupied	25031	-37.814769412621004, 144.96166628300836
2024-01-22T07:15:34+05:30	2024-01-13T12:19:40+05:30	7518	Present	7959	-37.81494017534534, 144.95682583746196
2024-01-22T07:15:34+05:30	2024-01-13T11:49:04+05:30	7518	Present	7962	-37.81488218344714, 144.95702882679143
2024-01-22T07:15:34+05:30	2024-01-19T17:47:00+05:30	7332	Unoccupied	6377	-37.8146654751107, 144.96145389786113
2024-01-22T07:15:34+05:30	2024-01-13T13:31:10+05:30		Unoccupied	7965	-37.81477811743086, 144.9573906550242
2024-01-22T07:15:34+05:30	2024-01-19T21:00:07+05:30	7332	Unoccupied	6373	-37.81477725435795, 144.96107162020718
2024-01-22T07:15:34+05:30	2024-01-13T12:21:27+05:30	7518	Present	7974	-37.81493667103657, 144.95702828500163
2024-01-22T07:15:34+05:30	2024-01-19T21:51:31+05:30	7332	Unoccupied	6376	-37.81468554558771, 144.96138577494906
2024-01-22T07:15:34+05:30	2023-12-28T03:46:03+05:30	7333	Unoccupied	25029	-37.81473102012208, 144.96179854037837
2024-01-22T11:15:34+05:30	2024-01-22T03:59:01+05:30		Present	6290	-37.816757865123975, 144.96190608950315
2024-01-22T11:15:34+05:30	2024-01-22T06:11:52+05:30		Present	6292	-37.81649513901239, 144.9628119295756
2024-01-22T11:15:34+05:30	2024-01-22T06:46:58+05:30	7351	Unoccupied	6296	-37.816685658457246, 144.96215471190084
2024-01-22T11:15:34+05:30	2024-01-22T00:39:50+05:30	7351	Present	6298	-37.81664993593448, 144.96227785957223
2024-01-22T11:15:34+05:30	2024-01-19T21:02:07+05:30		Unoccupied	6783	-37.81471690949648, 144.9632570396192
2024-01-22T11:15:34+05:30	2024-01-19T20:53:15+05:30		Present	23366	-37.81466072082054, 144.96322718922923
2024-01-22T11:15:34+05:30	2024-01-22T06:37:28+05:30	7351	Present	6297	-37.81666713623345, 144.96221859597216
2024-01-22T11:15:34+05:30	2024-01-22T05:45:29+05:30	7351	Present	6299	-37.816633235031944, 144.96233552849415
2024-01-22T11:15:34+05:30	2024-01-22T06:36:31+05:30	7351	Present	6304	-37.81653447613614, 144.9626760054608
2024-01-22T11:15:34+05:30	2024-01-22T06:39:07+05:30		Unoccupied	6309	-37.81661140661874, 144.96297711320145
2024-01-22T11:15:34+05:30	2024-01-22T06:35:27+05:30	7444	Present	25165	-37.81815533922291, 144.95540864375033
2024-01-22T11:15:34+05:30	2024-01-22T06:17:59+05:30	7444	Present	25164	-37.81817292953396, 144.95534724917422
2024-01-22T11:15:34+05:30	2024-01-20T21:31:24+05:30	7444	Present	25162	-37.81809220925504, 144.95562983478067
2024-01-22T11:15:34+05:30	2024-01-22T06:06:51+05:30	7441	Unoccupied	7224	-37.818203694240864, 144.95505992246706
2024-01-22T11:15:34+05:30	2024-01-22T06:38:13+05:30	7381	Unoccupied	6790	-37.81678411397034, 144.96442451680588
2024-01-22T11:15:34+05:30	2024-01-18T04:10:15+05:30		Unoccupied	6792	-37.816893669123296, 144.96447504070932
2024-01-22T11:15:34+05:30	2024-01-22T04:29:08+05:30		Present	6793	-37.81694485886146, 144.96449855197943
2024-01-23T12:15:35+05:30	2024-01-13T12:33:28+05:30	7481	Present	6882	-37.81492322025366, 144.95518406037684
2024-01-23T12:15:35+05:30	2024-01-13T12:07:19+05:30	7481	Present	6883	-37.81496995209719, 144.9552054942124
2024-01-23T12:15:35+05:30	2024-01-23T04:29:44+05:30	7471	Unoccupied	6894	-37.81581254086715, 144.95559238122564
2024-01-23T12:15:35+05:30	2024-01-23T08:48:03+05:30	7471	Present	6896	-37.81590733639865, 144.95563598335093
2024-01-23T12:15:35+05:30	2024-01-23T09:03:43+05:30	7471	Unoccupied	6900	-37.81619759161535, 144.95551781469467
2024-01-23T12:15:35+05:30	2024-01-23T10:30:38+05:30	7471	Unoccupied	6902	-37.81609850080968, 144.9554725302958
2024-01-23T12:15:35+05:30	2024-01-23T10:30:12+05:30	7471	Unoccupied	6905	-37.81579968276816, 144.95533530161416
2024-01-23T12:15:35+05:30	2024-01-23T10:35:59+05:30	7471	Unoccupied	6906	-37.815747994430254, 144.95531157666753
2024-01-23T12:15:35+05:30	2024-01-23T11:34:10+05:30	7225	Present	7942	-37.81469065260518, 144.95201394567647
2024-01-23T12:15:35+05:30	2024-01-23T12:11:13+05:30	7225	Unoccupied	7943	-37.814740547067984, 144.9520371332851
2024-01-23T12:15:35+05:30	2024-01-23T11:02:53+05:30	7517	Unoccupied	7948	-37.81594332774229, 144.95331273520935
2024-01-23T12:15:35+05:30	2024-01-23T11:32:39+05:30	7517	Present	7949	-37.81592484650506, 144.95337721046258
2024-01-23T12:15:35+05:30	2024-01-23T12:06:29+05:30	7517	Present	7951	-37.81588837895259, 144.9535041497033
2024-01-23T12:15:35+05:30	2024-01-23T09:59:17+05:30	7972	Present	16649	-37.81046508315799, 144.95030003505042
2024-01-23T12:15:35+05:30	2024-01-13T12:18:40+05:30		Unoccupied	6880	-37.81461884963962, 144.95504281120628
2024-01-23T12:15:35+05:30	2024-01-23T12:13:44+05:30		Present	6907	-37.81568655925149, 144.9552835638778
2024-01-23T12:15:35+05:30	2024-01-23T11:25:53+05:30	7517	Present	7957	-37.81560728382273, 144.95467609414192
2024-01-23T12:15:35+05:30	2024-01-22T02:06:41+05:30	7493	Present	7446	-37.81084412334141, 144.95980623702243
2024-01-23T12:15:35+05:30	2024-01-22T00:39:20+05:30		Unoccupied	7448	-37.810883437923906, 144.95967926717253
2024-01-23T12:15:35+05:30	2024-01-23T12:13:24+05:30		Unoccupied	24978	-37.814876062200256, 144.95491035132525
2024-01-23T12:15:35+05:30	2024-01-23T10:32:11+05:30	7481	Unoccupied	6886	-37.81508671388791, 144.95500798954404
2024-01-23T12:15:35+05:30	2024-01-23T10:29:34+05:30	7481	Unoccupied	6887	-37.81513670756338, 144.9550311880212
2024-01-23T12:15:35+05:30	2024-01-23T11:16:25+05:30	7481	Unoccupied	6889	-37.81524475164949, 144.95508070681404
2024-01-23T12:15:35+05:30	2024-01-23T04:14:40+05:30	7471	Unoccupied	6891	-37.815518391127796, 144.9554573155752
2024-01-23T12:15:35+05:30	2024-01-23T11:12:29+05:30	7471	Unoccupied	6895	-37.81586120860284, 144.95561476722457
2024-01-23T12:15:35+05:30	2024-01-23T04:27:51+05:30	7471	Unoccupied	6897	-37.815957698314946, 144.95565914970308
2024-01-23T12:15:35+05:30	2024-01-23T11:44:07+05:30	7471	Unoccupied	6898	-37.816013137044465, 144.9556846489579
2024-01-23T12:15:35+05:30	2023-09-06T03:04:55+05:30		Present	7429	-37.81065835632261, 144.9599660216639
2024-01-23T12:15:35+05:30	2024-01-23T11:23:03+05:30	7225	Unoccupied	7938	-37.81448861429705, 144.95192002507355
2024-01-23T12:15:35+05:30	2024-01-23T11:03:34+05:30	7225	Unoccupied	7939	-37.81453941169072, 144.95194366212357
2024-01-23T12:15:35+05:30	2024-01-23T11:31:55+05:30	7225	Unoccupied	7940	-37.81459139268935, 144.95196779012275
2024-01-23T12:15:35+05:30	2024-01-23T11:52:41+05:30	7225	Present	7941	-37.81464296900495, 144.95199176675231
2024-01-23T12:15:35+05:30	2024-01-23T12:08:38+05:30	7517	Present	7950	-37.81590656364503, 144.95344099812968
2024-01-23T12:15:35+05:30	2023-09-06T07:02:58+05:30	7492	Present	7432	-37.8107790569112, 144.9595497173678
2024-01-23T12:15:35+05:30	2024-01-23T11:49:49+05:30	7972	Unoccupied	16650	-37.81041660244564, 144.9502740227721
2024-01-23T12:15:35+05:30	2024-01-23T09:04:52+05:30		Unoccupied	16652	-37.810316743184856, 144.95022052139228
2024-01-23T12:15:35+05:30	2024-01-22T02:20:06+05:30	7493	Present	7444	-37.810807626437594, 144.959934103399
2024-01-23T12:15:35+05:30	2024-01-22T01:45:19+05:30	7493	Unoccupied	7445	-37.810825429064835, 144.9598705846969
2024-01-23T12:15:35+05:30	2024-01-22T00:35:17+05:30	7493	Unoccupied	7447	-37.81086474221962, 144.95974230551076
2024-01-23T12:15:35+05:30	2024-01-21T18:06:59+05:30	7493	Present	7441	-37.810750651151224, 144.9601263708066
2024-01-31T07:15:34+05:30	2024-01-31T04:50:38+05:30	7128	Present	7335	-37.80707601127176, 144.96766320107358
2024-01-31T07:15:34+05:30	2024-01-31T06:47:30+05:30	7128	Unoccupied	7337	-37.807090463981666, 144.96779897196296
2024-01-31T07:15:34+05:30	2024-01-31T05:47:45+05:30	7128	Present	7338	-37.80709783244815, 144.9678681890328
2024-01-31T07:15:34+05:30	2024-01-31T02:53:44+05:30	7127	Unoccupied	7348	-37.80698964425704, 144.96684406922358
2024-01-31T07:15:34+05:30	2024-01-31T05:35:37+05:30	7127	Unoccupied	7349	-37.80698265770178, 144.96677748860247
2024-01-31T07:15:34+05:30	2024-01-31T01:30:58+05:30		Unoccupied	7355	-37.806923423003724, 144.96623712685397
2024-01-31T07:15:34+05:30	2024-01-30T10:53:33+05:30	7681	Unoccupied	7358	-37.80712213286646, 144.9663207117194
2024-01-31T07:15:34+05:30	2024-01-31T03:42:16+05:30	7681	Unoccupied	7360	-37.80713642920206, 144.96645636631513
2024-01-31T07:15:34+05:30	2024-01-30T22:59:42+05:30	7681	Unoccupied	7361	-37.80714392032911, 144.9665274477763
2024-01-31T07:15:34+05:30	2024-01-30T20:24:13+05:30	7681	Unoccupied	7365	-37.807190524729826, 144.96696992266624
2024-01-31T07:15:34+05:30	2024-01-31T03:31:18+05:30	7940	Unoccupied	10089	-37.811477515603755, 144.95358449914875
2024-01-31T07:15:34+05:30	2024-01-31T03:55:58+05:30	7940	Unoccupied	10090	-37.81152786227378, 144.95360795235374
2024-01-31T07:15:34+05:30	2024-01-31T03:55:55+05:30	7940	Unoccupied	10093	-37.81167543206894, 144.9536766967632
2024-01-31T07:15:34+05:30	2024-01-31T03:59:58+05:30	7940	Unoccupied	10095	-37.81177374275342, 144.9537224947149
2024-01-31T07:15:34+05:30	2024-01-31T03:53:54+05:30	7940	Unoccupied	10099	-37.811970408244036, 144.95381412094878
2024-01-31T07:15:34+05:30	2024-01-31T05:43:13+05:30	7940	Unoccupied	10102	-37.81211584440646, 144.9538818794186
2024-01-31T07:15:34+05:30	2024-01-30T19:05:35+05:30	7942	Unoccupied	10120	-37.81092060726728, 144.95307956662285
2024-01-31T07:15:34+05:30	2024-01-31T02:18:45+05:30	7942	Unoccupied	10121	-37.810973841057006, 144.95310440098274
2024-01-31T07:15:34+05:30	2024-01-27T11:14:00+05:30	7928	Present	12682	-37.8094369814388, 144.95161563900783
2024-01-31T07:15:34+05:30	2024-01-31T07:08:28+05:30	7928	Present	12699	-37.80938890404814, 144.95174213890647
2024-01-31T07:15:34+05:30	2024-01-31T06:08:23+05:30	7968	Unoccupied	13102	-37.812396737596686, 144.95120502749305
2024-01-31T07:15:34+05:30	2024-01-31T06:57:34+05:30	7971	Present	14756	-37.81151861168924, 144.95054917173397
2024-01-31T07:15:34+05:30	2024-01-31T04:05:06+05:30	7971	Unoccupied	14759	-37.811673399252214, 144.95062060144835
2024-01-31T07:15:34+05:30	2024-01-31T03:54:46+05:30	7971	Present	14760	-37.81172416415272, 144.95064402705864
2024-01-31T07:15:34+05:30	2024-01-31T05:18:31+05:30	7971	Present	14763	-37.81138920675039, 144.9507375970107
2024-01-31T07:15:34+05:30	2024-01-31T04:52:39+05:30	7971	Present	14767	-37.81144008443827, 144.950760911053
2024-01-31T07:15:34+05:30	2024-01-30T15:19:52+05:30	7971	Unoccupied	14754	-37.81154378584908, 144.95080834382765
2024-01-31T07:15:34+05:30	2024-01-29T05:12:47+05:30		Unoccupied	7356	-37.80691649441019, 144.96617384211316
2024-01-31T07:15:34+05:30	2024-01-30T23:48:14+05:30	7685	Unoccupied	7334	-37.807309201447765, 144.96809471096117
2024-01-31T07:15:34+05:30	2024-01-31T03:25:09+05:30	7927	Unoccupied	12673	-37.809716589021775, 144.9512896484033
2024-01-31T07:15:34+05:30	2024-01-31T06:05:09+05:30	7970	Unoccupied	24609	-37.81241708121798, 144.95096493267457
2024-01-31T07:15:34+05:30	2024-01-31T06:41:50+05:30		Unoccupied	7353	-37.80693714451935, 144.9663623221765
2024-01-31T07:15:34+05:30	2024-01-31T07:12:53+05:30	7928	Unoccupied	18694	-37.80970066738402, 144.95092374951292
2024-01-31T07:15:34+05:30	2024-01-31T07:10:54+05:30	7971	Unoccupied	20948	-37.81140641508667, 144.9504966972333
2024-01-31T07:15:34+05:30	2023-11-14T08:12:16+05:30	7133	Present	7340	-37.8071276714408, 144.96814975779094
2024-01-31T07:15:34+05:30	2024-01-31T06:02:41+05:30	7133	Unoccupied	7342	-37.8071424018963, 144.9682902721674
2024-01-31T07:15:34+05:30	2024-01-19T17:43:46+05:30	7127	Unoccupied	7352	-37.80694388780344, 144.96642385788823
2024-01-31T07:15:34+05:30	2023-12-22T13:29:17+05:30	7681	Present	7357	-37.80711531928333, 144.96625604857275
2024-01-31T07:15:34+05:30	2024-01-30T16:52:01+05:30	7681	Unoccupied	7359	-37.80712923705485, 144.96638811742565
2024-01-31T07:15:34+05:30	2024-01-28T10:48:35+05:30	7681	Unoccupied	7363	-37.807175507604626, 144.96682638703575
2024-01-31T07:15:34+05:30	2024-01-31T00:48:08+05:30	7681	Unoccupied	7364	-37.80718258439022, 144.9668940485692
2024-01-31T07:15:34+05:30	2024-01-31T03:29:29+05:30	7940	Unoccupied	10088	-37.81142849494866, 144.95356165984083
2024-01-31T07:15:34+05:30	2024-01-31T03:41:48+05:30	7940	Unoccupied	10092	-37.81162602940204, 144.9536536825368
2024-01-31T07:15:34+05:30	2024-01-31T03:53:56+05:30	7940	Unoccupied	10096	-37.81182263805218, 144.95374527536876
2024-01-31T07:15:34+05:30	2024-01-31T03:59:58+05:30	7940	Unoccupied	10097	-37.811871822709676, 144.95376819008902
2024-01-31T07:15:34+05:30	2024-01-31T03:55:49+05:30	7940	Unoccupied	10098	-37.81192160381077, 144.9537913825698
2024-01-31T07:15:34+05:30	2024-01-31T03:55:48+05:30	7940	Unoccupied	10100	-37.81201974507596, 144.95383710596718
2024-01-31T07:15:34+05:30	2024-01-31T03:55:46+05:30	7940	Unoccupied	10101	-37.812067918529735, 144.95385955058168
2024-01-31T07:15:34+05:30	2024-01-31T02:38:49+05:30	7943	Present	10103	-37.811660440579516, 144.95342440897957
2024-01-31T07:15:34+05:30	2024-01-31T01:17:46+05:30	7943	Unoccupied	10106	-37.811812547775126, 144.95349529680078
2024-01-31T07:15:34+05:30	2024-01-31T06:46:06+05:30	7943	Present	10107	-37.81186316855129, 144.9535188878661
2024-01-31T07:15:34+05:30	2024-01-30T19:15:46+05:30	7942	Unoccupied	10117	-37.81069585051418, 144.95297470995274
2024-01-31T07:15:34+05:30	2024-01-31T02:36:12+05:30	7942	Unoccupied	10122	-37.81103045326442, 144.95313081234775
2024-01-31T07:15:34+05:30	2024-01-31T04:36:01+05:30	7942	Unoccupied	10123	-37.81110016387399, 144.95316333041978
2024-01-31T07:15:34+05:30	2024-01-31T07:06:50+05:30	7928	Present	12695	-37.80949015617893, 144.9514765941047
2024-01-31T07:15:34+05:30	2024-01-31T06:13:24+05:30	7928	Present	12694	-37.809463668250224, 144.95154614479497
2024-01-31T07:15:34+05:30	2024-01-30T01:04:38+05:30	7927	Present	12674	-37.80978301686518, 144.9511137061548
2024-01-31T07:15:34+05:30	2024-01-30T19:02:09+05:30	7968	Unoccupied	13101	-37.812258205802664, 144.95114085389343
2024-01-31T07:15:34+05:30	2024-01-31T05:53:45+05:30	7971	Present	14755	-37.811463392997666, 144.95052370202356
2024-01-31T07:15:34+05:30	2024-01-31T07:09:35+05:30	7971	Present	14757	-37.811571751794865, 144.95057368497086
2024-01-31T07:15:34+05:30	2024-01-31T05:08:15+05:30	7971	Present	14766	-37.81159887659963, 144.950833595784
2024-01-31T07:15:34+05:30	2024-01-31T07:06:49+05:30	7928	Present	18691	-37.80974834770135, 144.95079893281672
2024-01-31T07:15:34+05:30	2024-01-29T04:07:55+05:30		Present	18693	-37.80977585734377, 144.9507268296643
2024-01-31T07:15:34+05:30	2024-01-30T12:11:19+05:30	7928	Present	14868	-37.80965315691114, 144.95104863256074
2024-01-31T07:15:34+05:30	2024-01-31T07:13:00+05:30	7971	Present	14764	-37.81130331470682, 144.9504499412829
2024-01-31T07:15:34+05:30	2024-01-31T03:30:41+05:30	7685	Present	7333	-37.80728835727472, 144.96789520992493
2024-01-31T07:15:34+05:30	2024-01-31T04:39:00+05:30	7927	Unoccupied	12672	-37.809662506209165, 144.95143157143795
2024-01-31T07:15:34+05:30	2024-01-30T06:12:20+05:30	7970	Unoccupied	24611	-37.81231816289419, 144.95091899444856
2024-01-31T07:15:34+05:30	2024-01-30T05:09:10+05:30	7970	Unoccupied	24608	-37.81246568931867, 144.9509875151948
2024-01-31T07:15:34+05:30	2024-01-31T06:06:55+05:30	7133	Unoccupied	7341	-37.807135271578034, 144.96822228006414
2024-01-31T07:15:34+05:30	2024-01-31T05:18:28+05:30	7971	Present	14765	-37.81149087707185, 144.95078406426296
2024-01-31T07:15:34+05:30	2024-01-31T07:10:58+05:30	7971	Present	20947	-37.81135482842461, 144.95047354727282
2024-02-08T09:15:34+05:30	2024-02-04T19:43:54+05:30	7580	Unoccupied	6558	-37.80754385263952, 144.96686803773952
2024-02-08T09:15:34+05:30	2024-02-05T03:53:58+05:30	7580	Unoccupied	6559	-37.807553288154935, 144.9668362359069
2024-02-08T09:15:34+05:30	2024-02-08T02:20:31+05:30	7580	Present	6565	-37.807721578481335, 144.96626522976067
2024-02-08T09:15:34+05:30	2024-02-08T09:05:57+05:30	7580	Unoccupied	6568	-37.80776282938271, 144.96612510401613
2024-02-08T09:15:34+05:30	2024-02-07T04:26:11+05:30	7632	Present	6572	-37.80740153216516, 144.96591541566923
2024-02-08T09:15:34+05:30	2024-02-07T10:34:06+05:30	7632	Unoccupied	6573	-37.80745530736074, 144.96590846565755
2024-02-08T09:15:34+05:30	2024-02-04T19:01:22+05:30	7641	Unoccupied	6581	-37.80815455210862, 144.96609456994256
2024-02-08T09:15:34+05:30	2023-12-13T17:26:18+05:30		Present	6767	-37.81285369182099, 144.9626237553217
2024-02-08T09:15:34+05:30	2024-02-08T07:04:35+05:30	7932	Present	12602	-37.80895014017663, 144.95313144217425
2024-02-08T09:15:34+05:30	2024-02-08T08:48:49+05:30	7932	Unoccupied	12611	-37.80887228672876, 144.95340311675875
2024-02-08T09:15:34+05:30	2024-02-08T06:06:55+05:30	7932	Unoccupied	12607	-37.80885217520418, 144.95347329696767
2024-02-08T09:15:34+05:30	2024-02-08T05:41:08+05:30	7932	Unoccupied	12625	-37.808594407615104, 144.95436484839348
2024-02-08T09:15:34+05:30	2024-02-08T04:28:52+05:30	7932	Unoccupied	12608	-37.80892288198219, 144.95374908712265
2024-02-08T09:15:34+05:30	2024-02-08T08:01:23+05:30	7932	Unoccupied	12616	-37.8089818920044, 144.95354385109005
2024-02-08T09:15:34+05:30	2024-02-08T07:37:17+05:30	7932	Unoccupied	12621	-37.809079943689795, 144.9532028259875
2024-02-08T09:15:34+05:30	2024-02-08T08:52:09+05:30	7580	Present	14878	-37.80739948208542, 144.9673956888526
2024-02-08T09:15:34+05:30	2024-02-07T11:13:56+05:30	7379	Present	6762	-37.8131043768352, 144.9625311046483
2024-02-08T09:15:34+05:30	2024-02-07T10:46:09+05:30	7379	Present	6761	-37.813053379693145, 144.962507709313
2024-02-08T09:15:34+05:30	2024-02-08T08:42:18+05:30	7135	Present	7307	-37.80644778008539, 144.9619305528484
2024-02-08T09:15:34+05:30	2024-02-08T09:13:12+05:30	7135	Present	20561	-37.80645529098791, 144.96199798217452
2024-02-08T09:15:34+05:30	2024-02-08T09:08:00+05:30	7135	Present	20562	-37.80646279954961, 144.96206546362743
2024-02-08T09:15:34+05:30	2024-02-07T02:54:02+05:30	7408	Unoccupied	6020	-37.80767481378719, 144.9685549174612
2024-02-08T09:15:34+05:30	2024-02-07T02:50:04+05:30	7408	Unoccupied	6021	-37.807652378447166, 144.9685446122277
2024-02-08T09:15:34+05:30	2024-02-08T08:58:10+05:30	7678	Unoccupied	7300	-37.80653669012955, 144.96103761546271
2024-02-08T09:15:34+05:30	2024-02-08T08:49:14+05:30	7932	Unoccupied	12627	-37.8085582493106, 144.9544904976792
2024-02-08T09:15:34+05:30	2024-02-08T06:57:16+05:30	7932	Unoccupied	12614	-37.808942745511615, 144.95368000364888
2024-02-08T09:15:34+05:30	2024-02-08T08:53:17+05:30	7580	Unoccupied	14877	-37.80741833505917, 144.96733183153017
2024-02-08T09:15:34+05:30	2024-02-07T06:11:48+05:30	7408	Present	6023	-37.807607932851774, 144.96852421579462
2024-02-08T09:15:34+05:30	2024-02-07T06:07:42+05:30	7408	Present	6024	-37.807586761271125, 144.96851412334735
2024-02-08T09:15:34+05:30	2024-02-05T04:35:52+05:30		Unoccupied	6025	-37.80766594536437, 144.96842176454885
2024-02-08T09:15:34+05:30	2024-02-08T08:13:55+05:30	7580	Present	6564	-37.807708853699424, 144.96630832145465
2024-02-08T09:15:34+05:30	2024-02-08T02:36:24+05:30	7580	Present	6570	-37.807648362196055, 144.9665275208945
2024-02-08T09:15:34+05:30	2024-01-02T11:49:23+05:30	7632	Unoccupied	6571	-37.807350892676595, 144.9659219609817
2024-02-08T09:15:34+05:30	2024-02-08T07:44:10+05:30	7632	Unoccupied	6574	-37.80750908310358, 144.96590150996965
2024-02-08T09:15:34+05:30	2024-02-07T04:23:41+05:30	7632	Unoccupied	6575	-37.80755927558352, 144.96589502688994
2024-02-08T09:15:34+05:30	2024-02-08T08:50:50+05:30	7641	Unoccupied	6577	-37.80793927082644, 144.96599596443622
2024-02-08T09:15:34+05:30	2024-02-06T04:24:15+05:30	7641	Unoccupied	6580	-37.8080960121241, 144.9660677527818
2024-02-08T09:15:34+05:30	2024-02-08T07:35:09+05:30	7932	Present	12604	-37.80893103519416, 144.95319810990355
2024-02-08T09:15:34+05:30	2024-02-08T07:54:56+05:30	7932	Present	12600	-37.808832286244396, 144.9535427014613
2024-02-08T09:15:34+05:30	2024-02-08T07:45:41+05:30		Unoccupied	12612	-37.80873768623775, 144.95386999879875
2024-02-08T09:15:34+05:30	2024-02-08T08:51:56+05:30	7932	Unoccupied	12626	-37.80857594945181, 144.95442898948892
2024-02-08T09:15:34+05:30	2024-02-08T08:32:40+05:30	7932	Unoccupied	12617	-37.809001538302596, 144.95347552259847
2024-02-08T09:15:34+05:30	2024-02-08T08:44:26+05:30	7932	Unoccupied	12619	-37.80904047172233, 144.9533401129657
2024-02-08T09:15:34+05:30	2024-02-08T08:59:40+05:30	7932	Unoccupied	12603	-37.809099263016606, 144.95313559018194
2024-02-08T09:15:34+05:30	2024-02-08T09:06:58+05:30	7580	Unoccupied	18697	-37.80747410565047, 144.96714292170287
2024-02-08T09:15:34+05:30	2024-02-06T17:38:11+05:30		Present	14879	-37.80737990240564, 144.96746200641763
2024-02-08T09:15:34+05:30	2024-02-08T09:08:54+05:30	7135	Present	16360	-37.806489407585886, 144.96231453019703
2024-02-08T09:15:34+05:30	2024-02-08T07:33:45+05:30	7135	Unoccupied	16362	-37.8065126415012, 144.962524837096
2024-02-08T09:15:34+05:30	2024-02-08T08:23:41+05:30	7580	Present	6563	-37.80768038379742, 144.96640504599355
2024-02-08T09:15:34+05:30	2024-02-08T07:45:23+05:30	7932	Unoccupied	12623	-37.80888330576387, 144.95388684526455
2024-02-08T09:15:34+05:30	2024-02-08T08:12:29+05:30	7932	Unoccupied	12618	-37.809020806754795, 144.9534085038718
2024-02-08T09:15:34+05:30	2024-02-08T09:11:33+05:30	7580	Present	14876	-37.807437186185936, 144.967267974719
2024-03-01T10:14:26+05:30	2024-02-29T04:50:44+05:30	7604	Present	7597	-37.810744204056306, 144.95863564983944
2024-03-01T10:14:26+05:30	2024-02-29T08:02:53+05:30	7604	Present	7598	-37.81069339567741, 144.95861238342084
2024-03-01T10:14:26+05:30	2024-02-29T08:30:44+05:30	7604	Unoccupied	7599	-37.8106425868539, 144.95858911587177
2024-03-01T10:14:26+05:30	2024-02-29T11:18:32+05:30	7818	Unoccupied	12740	-37.82539182013133, 144.96059340895042
2024-03-01T10:14:26+05:30	2024-02-29T14:02:18+05:30	7818	Unoccupied	12739	-37.825317671638146, 144.96068072452425
2024-03-01T10:14:26+05:30	2024-02-29T13:12:02+05:30	7818	Present	12750	-37.824982807622895, 144.96107478363413
2024-03-01T10:14:26+05:30	2024-02-29T14:40:39+05:30	7818	Unoccupied	12746	-37.82483151198788, 144.96125271990832
2024-03-01T10:14:26+05:30	2024-02-29T14:33:04+05:30		Unoccupied	12743	-37.82475546462766, 144.9613421065322
2024-03-01T10:14:26+05:30	2024-02-22T12:56:07+05:30		Present	12751	-37.82457924207395, 144.9615497830458
2024-03-01T10:14:26+05:30	2024-02-29T13:34:57+05:30	7819	Unoccupied	12756	-37.824882952810576, 144.96146761733635
2024-03-01T10:14:26+05:30	2024-02-29T11:16:32+05:30	7819	Unoccupied	12765	-37.824922498835534, 144.96142115293765
2024-03-01T10:14:26+05:30	2024-02-16T10:06:01+05:30	7850	Present	13504	-37.82612950792117, 144.9583205901968
2024-03-01T10:14:26+05:30	2024-02-16T08:42:57+05:30	7850	Unoccupied	13505	-37.826169055927636, 144.9582738008811
2024-03-01T10:14:26+05:30	2024-02-16T09:51:40+05:30	7850	Present	13506	-37.82620858280286, 144.95822690933431
2024-03-01T10:14:26+05:30	2024-02-16T10:11:37+05:30	7850	Unoccupied	13508	-37.82628755763738, 144.9581330506571
2024-03-01T10:14:26+05:30	2024-02-29T08:35:27+05:30	7604	Present	7622	-37.810589585867824, 144.9586880247624
2024-03-01T10:14:26+05:30	2024-02-29T14:33:14+05:30	7818	Present	12747	-37.824793384088785, 144.9612974751745
2024-03-01T10:14:26+05:30	2024-02-29T12:40:25+05:30	7819	Present	12755	-37.824962042421504, 144.96137468964918
2024-03-01T10:14:26+05:30	2024-02-29T14:18:55+05:30	7819	Unoccupied	12754	-37.82500157599081, 144.961328221374
2024-02-16T06:15:34+05:30	2024-02-14T05:58:44+05:30	7134	Present	7310	-37.80658647149528, 144.96319388169022
2024-02-16T06:15:34+05:30	2024-02-16T06:07:27+05:30	7134	Present	7313	-37.806615313057094, 144.9634488537788
2024-02-16T06:15:34+05:30	2023-04-19T20:50:12+05:30	7680	Unoccupied	7326	-37.8068173293804, 144.9635557602116
2024-02-16T06:15:34+05:30	2023-12-31T02:31:27+05:30	7680	Unoccupied	7328	-37.8068369622166, 144.96373290322882
2024-02-16T06:15:34+05:30	2024-02-16T05:00:30+05:30	7683	Present	7367	-37.80703160457486, 144.9654855074632
2024-02-16T06:15:34+05:30	2024-02-16T05:12:59+05:30	7683	Unoccupied	7368	-37.80702409380994, 144.96541900861456
2024-02-16T06:15:34+05:30	2024-02-15T11:00:36+05:30	7126	Present	7374	-37.80677251027565, 144.96485620848983
2024-02-16T06:15:34+05:30	2024-02-16T04:53:06+05:30	7126	Unoccupied	7375	-37.806780318140596, 144.964926108569
2024-02-16T06:15:34+05:30	2024-02-16T05:06:30+05:30	7687	Present	7385	-37.807279150436145, 144.96956076395168
2024-02-16T06:15:34+05:30	2024-02-16T05:48:32+05:30	7687	Unoccupied	7387	-37.80729370537417, 144.96969577069743
2024-02-16T06:15:34+05:30	2024-02-16T03:28:05+05:30	7687	Present	7388	-37.807300983250755, 144.96976327326018
2024-02-16T06:15:34+05:30	2024-02-16T03:27:54+05:30	7687	Unoccupied	7389	-37.807308254783756, 144.9698307763812
2024-02-16T06:15:34+05:30	2024-02-16T04:26:24+05:30	7687	Unoccupied	7392	-37.807330057022014, 144.97003326414125
2024-02-16T06:15:34+05:30	2024-02-04T06:11:10+05:30	7687	Present	7393	-37.8073373347366, 144.97010075757444
2024-02-16T06:15:34+05:30	2024-02-16T04:49:26+05:30	7687	Unoccupied	7394	-37.80734461581015, 144.97016825157817
2024-02-16T06:15:34+05:30	2024-02-16T03:54:21+05:30	7687	Unoccupied	7395	-37.80735189776571, 144.97023574502953
2024-02-16T06:15:34+05:30	2024-02-15T07:57:54+05:30	7682	Present	7404	-37.80745851570401, 144.9695055830581
2024-02-16T06:15:34+05:30	2024-02-15T12:17:44+05:30	7682	Present	7405	-37.807451622076634, 144.9694390779129
2024-02-16T06:15:34+05:30	2024-02-15T08:03:48+05:30	7682	Present	7406	-37.807444054926464, 144.96936658844623
2024-02-16T06:15:34+05:30	2024-02-16T05:46:09+05:30	7126	Unoccupied	7378	-37.80683857316646, 144.96545359015948
2024-02-16T06:15:34+05:30	2024-02-16T06:11:37+05:30	7383	Unoccupied	6746	-37.807570546358534, 144.96019665056463
2024-02-16T06:15:34+05:30	2024-02-16T05:56:35+05:30	7134	Unoccupied	7315	-37.80662998588075, 144.9635795354548
2024-02-16T06:15:34+05:30	2024-02-16T03:11:44+05:30	7134	Unoccupied	7320	-37.80666785596179, 144.96391687148977
2024-02-16T06:15:34+05:30	2024-02-16T06:11:29+05:30	7687	Present	7384	-37.80727185790545, 144.96949326145926
2024-02-16T06:15:34+05:30	2024-02-16T05:39:02+05:30	7314	Unoccupied	6744	-37.8075112380144, 144.96016959917557
2024-02-16T06:15:34+05:30	2024-02-16T05:45:36+05:30	7314	Unoccupied	23988	-37.80733337845142, 144.96008823096338
2024-02-22T07:14:26+05:30	2024-02-22T06:14:31+05:30	7880	Present	12821	-37.820430161847526, 144.96759871407028
2024-02-22T07:14:26+05:30	2024-02-22T06:51:23+05:30	7880	Present	12822	-37.82049737444897, 144.96768269838964
2024-02-22T07:14:26+05:30	2024-02-22T01:58:48+05:30	7880	Unoccupied	12815	-37.82054333904928, 144.96773977298056
2024-02-22T07:14:26+05:30	2024-02-22T06:22:41+05:30	7817	Present	12703	-37.8270543084656, 144.95891496937494
2024-02-22T07:14:26+05:30	2024-02-22T06:58:22+05:30	7821	Present	12729	-37.826426932175025, 144.95940599189896
2024-02-22T07:14:26+05:30	2024-02-22T05:46:16+05:30	7821	Unoccupied	12718	-37.82650683703794, 144.95931244121522
2024-02-22T07:14:26+05:30	2024-02-22T03:30:41+05:30	7855	Unoccupied	13110	-37.82279550702659, 144.96678512082823
2024-02-22T07:14:26+05:30	2024-02-22T07:13:11+05:30	7822	Present	13212	-37.82228528333544, 144.96508583947428
2024-02-22T07:14:26+05:30	2024-02-22T05:33:51+05:30	7823	Present	13229	-37.821431665827774, 144.96640699162185
2024-02-22T07:14:26+05:30	2024-02-22T06:07:19+05:30	7801	Present	12705	-37.826937600434306, 144.95880901305674
2024-02-22T07:14:26+05:30	2024-02-22T06:18:32+05:30	7801	Present	12706	-37.82697664896174, 144.95876318183053
2024-02-22T07:14:26+05:30	2024-02-19T04:52:33+05:30		Present	17143	-37.82292066162273, 144.96631120214647
2024-02-22T07:14:26+05:30	2024-02-22T06:43:04+05:30	7856	Present	17129	-37.82288188837292, 144.9663858521874
2024-02-22T07:14:26+05:30	2024-02-22T07:11:06+05:30		Present	17130	-37.822782751565484, 144.9666038583032
2024-02-22T07:14:26+05:30	2024-02-21T03:42:42+05:30	7857	Present	17142	-37.82271702537831, 144.96697813994427
2024-02-22T07:14:26+05:30	2024-02-22T07:01:10+05:30	7820	Unoccupied	12721	-37.826699322633154, 144.9593368458242
2024-02-22T07:14:26+05:30	2024-02-22T07:12:34+05:30	7812	Unoccupied	12725	-37.82633611473917, 144.9597632240953
2024-02-22T07:14:26+05:30	2024-02-22T06:22:15+05:30	7822	Present	13215	-37.822192005021904, 144.96529289913354
2024-02-22T07:14:26+05:30	2024-02-22T06:45:43+05:30	7823	Present	13230	-37.821406120457866, 144.96646691887088
2024-02-22T07:14:26+05:30	2024-02-20T05:37:27+05:30	7856	Present	17137	-37.822900207182, 144.96634889646086
2024-02-22T07:14:26+05:30	2024-02-22T06:57:38+05:30	7990	Unoccupied	22984	-37.81099647318254, 144.95597035630323
2024-02-22T07:14:26+05:30	2024-02-22T07:11:37+05:30	7820	Unoccupied	16467	-37.82658006432268, 144.95947625406922
2024-02-22T07:14:26+05:30	2024-02-22T06:57:46+05:30	7820	Unoccupied	24441	-37.82642224254626, 144.95966264583512
2024-02-22T07:14:26+05:30	2024-02-22T07:09:37+05:30	7820	Present	24442	-37.82638272467652, 144.95970915676227
2024-02-22T07:14:26+05:30	2024-02-22T06:37:53+05:30	7816	Present	13217	-37.822101388633484, 144.96549398030936
2024-02-22T07:14:26+05:30	2024-02-22T07:05:59+05:30	7824	Unoccupied	22092	-37.82164319988908, 144.96651022002177
2024-02-22T07:14:26+05:30	2024-02-22T06:58:20+05:30	7823	Present	13228	-37.821457167379364, 144.9663469686173
2024-02-22T07:14:26+05:30	2024-02-21T05:32:19+05:30		Present	21334	-37.821560564453854, 144.9661036722081
2024-02-22T07:14:26+05:30	2024-02-19T04:39:07+05:30	7822	Present	13206	-37.82247856348381, 144.96465785708747
2024-02-22T07:14:26+05:30	2024-02-22T07:07:40+05:30		Present	22975	-37.811169006779984, 144.9562381799372
2024-02-22T07:14:26+05:30	2024-02-22T05:51:11+05:30	7990	Present	22979	-37.810717056593454, 144.9558422955235
2024-02-22T07:14:26+05:30	2024-02-22T05:52:38+05:30	7990	Unoccupied	22986	-37.81110823986158, 144.95602159199387
2024-02-22T07:14:26+05:30	2024-02-22T04:28:06+05:30		Unoccupied	22987	-37.81122000737218, 144.95607281807838
2024-03-04T10:14:26+05:30	2024-02-29T11:32:06+05:30	7359	Unoccupied	61919	-37.81498967697733, 144.96798177734058
2024-01-31T07:15:34+05:30	2024-01-31T05:52:07+05:30	7128	Unoccupied	7336	-37.807083095935354, 144.96772975436613
2024-01-31T07:15:34+05:30	2024-01-31T06:48:43+05:30	7133	Unoccupied	7343	-37.80714943572015, 144.96835743783507
2024-01-31T07:15:34+05:30	2023-10-30T15:02:07+05:30	7133	Unoccupied	7344	-37.80715636967737, 144.9684235464649
2024-01-31T07:15:34+05:30	2024-01-31T05:37:26+05:30	7127	Unoccupied	7345	-37.8070131643878, 144.96706937391966
2024-01-31T07:15:34+05:30	2024-01-31T01:30:53+05:30	7127	Unoccupied	7346	-37.80700500108195, 144.96699114051242
2024-01-31T07:15:34+05:30	2024-01-31T04:04:19+05:30	7127	Unoccupied	7350	-37.8069576004059, 144.9665475494038
2024-01-31T07:15:34+05:30	2024-01-31T01:30:55+05:30	7127	Unoccupied	7351	-37.80695080935447, 144.96648626392755
2024-01-31T07:15:34+05:30	2024-01-31T01:01:51+05:30		Unoccupied	7354	-37.80693034326859, 144.96630027343554
2024-01-31T07:15:34+05:30	2024-01-30T12:28:06+05:30	7681	Unoccupied	7362	-37.80715159042301, 144.9666002337687
2024-01-31T07:15:34+05:30	2023-03-17T16:34:58+05:30	7940	Unoccupied	10087	-37.811380176591754, 144.9535391546139
2024-01-31T07:15:34+05:30	2024-01-31T03:55:55+05:30	7940	Unoccupied	10091	-37.8115774866339, 144.95363106999156
2024-01-31T07:15:34+05:30	2024-01-31T03:36:08+05:30	7940	Unoccupied	10094	-37.81172447088666, 144.95369954098572
2024-01-31T07:15:34+05:30	2024-01-31T02:47:54+05:30	7943	Present	10105	-37.811761846147895, 144.95347166822899
2024-01-31T07:15:34+05:30	2024-01-31T02:52:54+05:30	7942	Unoccupied	10115	-37.81059402371352, 144.95292720894702
2024-01-31T07:15:34+05:30	2024-01-30T16:36:15+05:30	7942	Unoccupied	10116	-37.810645144266545, 144.95295105754752
2024-01-31T07:15:34+05:30	2024-01-30T12:08:04+05:30	7942	Present	10118	-37.81074527391581, 144.95299777356223
2024-01-31T07:15:34+05:30	2024-01-30T12:22:09+05:30	7942	Unoccupied	10119	-37.81081371808786, 144.95302970071742
2024-01-31T07:15:34+05:30	2024-01-31T03:42:51+05:30	7942	Unoccupied	10124	-37.811148750807135, 144.95318599127353
2024-01-31T07:15:34+05:30	2024-01-30T19:57:39+05:30	7942	Unoccupied	10125	-37.81120029593312, 144.9532100318298
2024-01-31T07:15:34+05:30	2024-01-30T10:46:16+05:30	7942	Unoccupied	10126	-37.81124846039165, 144.95323249538689
2024-01-31T07:15:34+05:30	2024-01-31T03:02:36+05:30	7942	Unoccupied	10127	-37.81086695235709, 144.95305453499853
2024-01-31T07:15:34+05:30	2024-01-31T06:15:38+05:30	7928	Unoccupied	12697	-37.80954013493164, 144.95134559684834
2024-01-31T07:15:34+05:30	2024-01-31T06:35:31+05:30	7928	Unoccupied	12696	-37.809515145353956, 144.95141109520733
2024-01-31T07:15:34+05:30	2024-01-31T05:24:38+05:30	7928	Unoccupied	12681	-37.80941221719476, 144.9516812934064
2024-01-31T07:15:34+05:30	2024-01-31T07:08:40+05:30	7971	Unoccupied	14758	-37.811622637079424, 144.95059717588038
2024-01-31T07:15:34+05:30	2024-01-31T04:51:00+05:30	7971	Unoccupied	14762	-37.81133837637218, 144.95071433240122
2024-01-31T07:15:34+05:30	2024-01-31T06:44:45+05:30	7928	Unoccupied	18692	-37.80972449284489, 144.9508612888019
2024-01-31T07:15:34+05:30	2024-01-31T07:06:11+05:30	7928	Present	14867	-37.80967691263692, 144.950986166767
2024-01-31T07:15:34+05:30	2024-01-31T06:18:36+05:30	7928	Present	14869	-37.809629599921905, 144.95111058577888
2024-01-31T07:15:34+05:30	2024-01-31T04:15:12+05:30	7941	Unoccupied	10111	-37.81094098088419, 144.95333885019892
2024-01-31T07:15:34+05:30	2024-01-31T04:08:31+05:30	7941	Unoccupied	10113	-37.81104346065372, 144.953386294609
2024-01-31T07:15:34+05:30	2024-01-31T06:35:10+05:30	7927	Unoccupied	12693	-37.80963728957026, 144.95149766016038
2024-01-31T07:15:34+05:30	2024-01-31T01:57:43+05:30	7943	Present	10104	-37.81171114314557, 144.95344803858922
2024-01-31T07:15:34+05:30	2024-01-31T01:23:50+05:30	7941	Present	10112	-37.81099339166415, 144.95336323548224
2024-01-31T07:15:34+05:30	2024-01-31T07:02:10+05:30	7970	Unoccupied	24610	-37.81236631355778, 144.9509413669706
2024-02-08T09:15:34+05:30	2024-02-07T06:11:49+05:30	7408	Present	6022	-37.807630367302345, 144.96853451072377
2024-02-08T09:15:34+05:30	2023-09-22T05:44:00+05:30	7580	Unoccupied	6549	-37.80760466993276, 144.96630484929395
2024-02-08T09:15:34+05:30	2024-02-08T08:52:26+05:30	7580	Present	6562	-37.80767039965207, 144.9664388086973
2024-02-08T09:15:34+05:30	2024-02-08T08:33:20+05:30	7580	Unoccupied	6566	-37.80774341053299, 144.96619075226258
2024-02-08T09:15:34+05:30	2024-02-08T08:28:37+05:30	7580	Unoccupied	6567	-37.80775320627613, 144.9661576426648
2024-02-08T09:15:34+05:30	2024-02-08T06:52:07+05:30	7641	Unoccupied	6578	-37.807989189193, 144.9660188302666
2024-02-08T09:15:34+05:30	2024-02-04T20:32:30+05:30	7641	Unoccupied	6579	-37.80803999838692, 144.96604209588145
2024-02-08T09:15:34+05:30	2023-12-13T17:31:57+05:30		Present	6766	-37.81280358919773, 144.96260074204815
2024-02-08T09:15:34+05:30	2024-02-08T08:58:49+05:30	7678	Unoccupied	7299	-37.80652894398183, 144.9609644067683
2024-02-08T09:15:34+05:30	2024-02-05T05:28:37+05:30	7678	Present	7301	-37.80654428216543, 144.9611055955845
2024-02-08T09:15:34+05:30	2024-02-08T09:06:08+05:30	7932	Unoccupied	12609	-37.80881260370235, 144.95361138233233
2024-02-08T09:15:34+05:30	2024-02-08T07:27:31+05:30	7932	Unoccupied	12610	-37.80879376821916, 144.95367715104908
2024-02-08T09:15:34+05:30	2024-02-08T03:28:49+05:30	7932	Unoccupied	12624	-37.808612275222615, 144.95430203540747
2024-02-08T09:15:34+05:30	2024-02-08T09:07:23+05:30	7932	Unoccupied	12613	-37.80890294067854, 144.95381844306766
2024-02-08T09:15:34+05:30	2024-02-08T05:57:13+05:30	7932	Unoccupied	12615	-37.80896248149409, 144.95361135919103
2024-02-08T09:15:34+05:30	2024-02-08T07:04:45+05:30	7580	Present	14875	-37.80745603818757, 144.9672041178884
2024-02-08T09:15:34+05:30	2024-02-08T08:59:01+05:30	7135	Unoccupied	16363	-37.80649720280138, 144.96238483404574
2024-02-08T09:15:34+05:30	2024-02-08T08:59:03+05:30	7135	Unoccupied	16361	-37.80650490507067, 144.9624547953839
2024-02-08T09:15:34+05:30	2024-02-08T09:12:10+05:30	7135	Present	7308	-37.806440209927345, 144.96186250525577
2024-02-08T09:15:34+05:30	2024-02-08T09:11:25+05:30	7135	Unoccupied	7309	-37.8064325112058, 144.96179333890046
2024-02-08T09:15:34+05:30	2024-02-08T07:59:43+05:30	7135	Present	7306	-37.80642481245415, 144.96172417314105
2024-02-08T09:15:34+05:30	2023-09-22T06:04:07+05:30	7580	Unoccupied	6552	-37.80758513501445, 144.96637132126185
2024-02-16T06:15:34+05:30	2024-02-14T02:24:10+05:30	7134	Present	7312	-37.806593552000685, 144.96325627153493
2024-02-16T06:15:34+05:30	2024-02-15T16:44:25+05:30	7134	Unoccupied	7317	-37.8066451315536, 144.96371445861854
2024-02-16T06:15:34+05:30	2024-02-16T06:06:40+05:30	7134	Unoccupied	7321	-37.806674959418345, 144.96398011608855
2024-02-16T06:15:34+05:30	2024-02-14T05:41:11+05:30		Present	7322	-37.806786852110385, 144.96328077422382
2024-02-16T06:15:34+05:30	2024-02-16T05:51:18+05:30	7680	Unoccupied	7325	-37.806809601183744, 144.96348602963926
2024-02-16T06:15:34+05:30	2024-02-16T04:37:31+05:30	7680	Unoccupied	7332	-37.80686787550134, 144.96401182412563
2024-02-16T06:15:34+05:30	2023-10-02T22:14:17+05:30	7683	Present	7369	-37.807016672116646, 144.96535134467447
2024-02-16T06:15:34+05:30	2024-02-16T05:57:34+05:30	7683	Unoccupied	7370	-37.80700909849566, 144.96528223026615
2024-02-16T06:15:34+05:30	2024-02-15T05:36:15+05:30	7126	Unoccupied	7373	-37.80676451602207, 144.9647846229444
2024-02-16T06:15:34+05:30	2024-02-04T12:35:47+05:30	7687	Present	7379	-37.807235047938946, 144.96915373014753
2024-02-16T06:15:34+05:30	2024-02-16T03:27:50+05:30	7687	Present	7390	-37.8073155226852, 144.9698982802578
2024-02-16T06:15:34+05:30	2024-02-16T03:35:49+05:30	7687	Present	7391	-37.80732278964757, 144.969965784816
2024-02-16T06:15:34+05:30	2024-02-16T05:05:11+05:30	7687	Present	7397	-37.80736646064157, 144.97037065496198
2024-02-16T06:15:34+05:30	2024-02-15T07:48:45+05:30	7682	Present	7399	-37.807506692444434, 144.96995863145202
2024-02-16T06:15:34+05:30	2024-02-15T15:14:23+05:30	7682	Present	7400	-37.80749926597417, 144.9698894450831
2024-02-16T06:15:34+05:30	2024-02-16T05:40:26+05:30	7682	Present	7401	-37.80749170686714, 144.96981905769528
2024-02-16T06:15:34+05:30	2024-02-16T03:12:59+05:30	7682	Present	7402	-37.80748426051191, 144.9697480992644
2024-02-16T06:15:34+05:30	2024-02-15T07:55:02+05:30	7682	Present	7407	-37.80743639329153, 144.96929399557268
2024-02-16T06:15:34+05:30	2024-02-16T05:46:56+05:30	7126	Unoccupied	7376	-37.80682490144659, 144.96532985588038
2024-02-16T06:15:34+05:30	2024-02-16T04:44:47+05:30	7383	Present	6748	-37.80767641351909, 144.96024488581327
2024-02-16T06:15:34+05:30	2024-02-16T05:50:57+05:30	7383	Present	6749	-37.80772731124676, 144.96026805807796
2024-02-16T06:15:34+05:30	2024-02-16T06:05:30+05:30	7314	Unoccupied	23987	-37.80739269913556, 144.96011524393123
2024-02-16T06:15:34+05:30	2024-02-16T06:13:20+05:30	7134	Present	7319	-37.806660278925094, 144.963849409571
2024-02-16T06:15:34+05:30	2024-02-16T01:30:47+05:30	7383	Present	23986	-37.8078287368965, 144.96031516979602
2024-02-16T06:15:34+05:30	2024-02-14T06:33:10+05:30	7314	Present	23989	-37.80727401824492, 144.96006122622833
2024-03-15T08:14:26+05:30	2024-03-15T05:57:22+05:30	7893	Present	22344	-37.8263373000669, 144.96658455583415
2024-03-15T08:14:26+05:30	2024-03-15T05:39:44+05:30	7893	Unoccupied	22345	-37.82638990141825, 144.9665688356081
2024-03-15T08:14:26+05:30	2024-03-15T08:10:16+05:30	7893	Unoccupied	22347	-37.8264951211562, 144.9665373789165
2024-03-19T09:14:26+05:30	2024-03-17T03:20:58+05:30	7047	Present	9992	-37.80039828423977, 144.96442460004076
2024-03-19T09:14:26+05:30	2024-03-18T02:07:44+05:30	7047	Present	9995	-37.80042045796059, 144.96462709012206
2024-03-19T09:14:26+05:30	2024-03-17T18:08:58+05:30	7047	Unoccupied	9991	-37.80060333461003, 144.9650040563448
2024-03-19T09:14:26+05:30	2024-03-18T02:01:12+05:30	7047	Unoccupied	23412	-37.80039120028371, 144.96435992288193
2024-02-22T07:14:26+05:30	2024-02-22T05:39:52+05:30	7880	Present	12819	-37.820408531113884, 144.9675720433732
2024-02-22T07:14:26+05:30	2024-02-22T05:23:04+05:30	7880	Unoccupied	12817	-37.82052075913033, 144.96771162822705
2024-02-22T07:14:26+05:30	2024-02-22T07:05:53+05:30	7880	Present	12818	-37.820387067065255, 144.96754577588896
2024-02-22T07:14:26+05:30	2024-02-22T07:01:32+05:30	7817	Unoccupied	12712	-37.82713434421087, 144.95881996990013
2024-02-22T07:14:26+05:30	2024-02-22T07:09:53+05:30		Unoccupied	12711	-37.82717838650003, 144.95876766912988
2024-02-22T07:14:26+05:30	2024-02-22T06:56:25+05:30	7821	Present	12717	-37.82646665826566, 144.95935970760638
2024-02-22T07:14:26+05:30	2024-02-22T01:45:41+05:30	7855	Unoccupied	13112	-37.82285597953927, 144.96666295115153
2024-02-22T07:14:26+05:30	2024-02-22T06:24:36+05:30	7856	Present	17131	-37.82286512783176, 144.9664222686551
2024-02-22T07:14:26+05:30	2024-02-22T07:10:48+05:30	7856	Present	17133	-37.82284865259804, 144.96645858638877
2024-02-22T07:14:26+05:30	2024-02-22T07:13:34+05:30	7856	Unoccupied	17135	-37.8228157021052, 144.96653122237717
2024-02-22T07:14:26+05:30	2024-02-22T07:11:56+05:30		Unoccupied	17132	-37.822766380641596, 144.96664014014823
2024-02-22T07:14:26+05:30	2024-02-22T03:26:53+05:30	7857	Present	17138	-37.82274310523053, 144.96691182488632
2024-02-22T07:14:26+05:30	2024-02-22T03:51:04+05:30	7820	Unoccupied	12722	-37.826619848886956, 144.95942925675115
2024-02-22T07:14:26+05:30	2024-02-22T07:00:00+05:30	7820	Unoccupied	24438	-37.826540784571606, 144.95952312257918
2024-02-22T07:14:26+05:30	2024-02-22T07:11:45+05:30	7801	Unoccupied	12709	-37.8271013933917, 144.95861586415475
2024-02-22T07:14:26+05:30	2024-02-22T05:45:14+05:30	7857	Unoccupied	17140	-37.822767781013894, 144.9668492710181
2024-02-22T07:14:26+05:30	2024-02-21T18:01:47+05:30	7990	Unoccupied	22967	-37.810204300311355, 144.95560731765073
2024-02-22T07:14:26+05:30	2024-02-22T04:30:37+05:30	7698	Unoccupied	22977	-37.81094534549847, 144.9561361631582
2024-02-22T07:14:26+05:30	2024-02-22T06:23:32+05:30	7990	Unoccupied	22985	-37.81105235716069, 144.95599598072099
2024-02-22T07:14:26+05:30	2024-02-22T05:12:35+05:30	7990	Unoccupied	22993	-37.81116412381991, 144.95604720500575
2024-02-22T07:14:26+05:30	2024-02-22T06:48:28+05:30	7820	Unoccupied	24439	-37.82650127118697, 144.9595696302003
2024-02-22T07:14:26+05:30	2024-01-24T07:31:39+05:30	7822	Present	13208	-37.82241756156591, 144.9647928403905
2024-02-22T07:14:26+05:30	2024-02-19T04:46:26+05:30	7816	Present	13216	-37.82207083498687, 144.96556164533365
2024-02-22T07:14:26+05:30	2024-02-22T07:00:07+05:30	7824	Unoccupied	22093	-37.821616358681894, 144.96657054265097
2024-02-22T07:14:26+05:30	2024-02-22T07:10:17+05:30	7823	Present	13226	-37.82150816037585, 144.96622704011028
2024-02-22T07:14:26+05:30	2024-02-22T06:00:53+05:30	7822	Present	13207	-37.82244795723647, 144.96472589689267
2024-02-22T07:14:26+05:30	2024-02-22T07:08:33+05:30	7822	Unoccupied	13232	-37.82213061140962, 144.96542884689006
2024-02-22T07:14:26+05:30	2024-02-22T06:55:13+05:30	7822	Present	20816	-37.82216103216353, 144.96536219268432
2024-02-22T07:14:26+05:30	2024-02-22T06:27:04+05:30		Unoccupied	22968	-37.81031606542858, 144.9556585540132
2024-02-22T07:14:26+05:30	2024-02-21T13:32:06+05:30	7990	Present	22978	-37.810661166635, 144.9558166845021
2024-02-22T07:14:26+05:30	2024-02-22T06:25:52+05:30	7990	Present	22982	-37.810884703057994, 144.95591914768553
2024-02-22T07:14:26+05:30	2024-02-22T06:28:00+05:30	7990	Present	22983	-37.81094059006075, 144.95594475255652
2024-02-22T07:14:26+05:30	2024-02-22T01:09:10+05:30		Unoccupied	22988	-37.81127589091945, 144.95609843175464
2024-02-22T07:14:26+05:30	2024-02-22T05:59:12+05:30		Unoccupied	22989	-37.811331773570856, 144.95612404544198
2024-02-22T07:14:26+05:30	2023-09-06T07:09:00+05:30		Unoccupied	22926	-37.81105717547354, 144.95618717290773
2024-02-22T07:14:26+05:30	2023-09-06T06:41:43+05:30		Unoccupied	22927	-37.81111308999344, 144.95621267834798
2024-02-16T06:15:34+05:30	2024-02-16T05:45:28+05:30	7134	Unoccupied	7311	-37.80660062527965, 144.96331866007205
2024-02-16T06:15:34+05:30	2024-02-16T01:28:47+05:30	7134	Present	7314	-37.80662241184565, 144.96351210136459
2024-02-16T06:15:34+05:30	2024-02-16T05:46:13+05:30	7134	Unoccupied	7316	-37.8066375571545, 144.96364699674527
2024-02-16T06:15:34+05:30	2024-02-15T16:43:22+05:30	7134	Unoccupied	7318	-37.806652705483685, 144.96378191992696
2024-02-16T06:15:34+05:30	2024-02-16T06:07:22+05:30	7680	Present	7324	-37.80680187250563, 144.9634162990953
2024-02-16T06:15:34+05:30	2023-12-16T02:49:52+05:30	7680	Unoccupied	7329	-37.80684481515965, 144.9638037583224
2024-02-16T06:15:34+05:30	2024-02-16T05:49:35+05:30	7680	Present	7330	-37.806852667570844, 144.96387461340782
2024-02-16T06:15:34+05:30	2023-04-19T16:42:31+05:30	7680	Unoccupied	7331	-37.80686052087, 144.96394546738685
2024-02-16T06:15:34+05:30	2024-02-15T05:27:38+05:30	7683	Unoccupied	7366	-37.80703876538915, 144.96554888846433
2024-02-16T06:15:34+05:30	2024-02-15T03:42:19+05:30	7126	Unoccupied	7372	-37.80675649097219, 144.96471270673874
2024-02-16T06:15:34+05:30	2024-02-16T03:22:17+05:30	7687	Unoccupied	7381	-37.80724989973001, 144.96929071465843
2024-02-16T06:15:34+05:30	2024-02-16T05:48:29+05:30	7687	Unoccupied	7382	-37.807257221101935, 144.96935823355474
2024-02-16T06:15:34+05:30	2024-02-16T04:10:58+05:30	7687	Unoccupied	7383	-37.8072645408984, 144.96942572472545
2024-02-16T06:15:34+05:30	2024-02-16T04:45:17+05:30	7687	Present	7386	-37.8072864283796, 144.96962826703924
2024-02-16T06:15:34+05:30	2024-02-16T05:38:54+05:30	7687	Present	7396	-37.80735917921301, 144.97030323905142
2024-02-16T06:15:34+05:30	2024-02-15T07:48:50+05:30	7682	Present	7403	-37.80747740650119, 144.96968137064582
2024-02-16T06:15:34+05:30	2024-02-15T11:36:29+05:30	7682	Present	7408	-37.807429444159894, 144.96922830833918
2024-02-16T06:15:34+05:30	2024-02-16T05:46:21+05:30	7126	Unoccupied	7377	-37.806831697771216, 144.96539170868607
2024-02-16T06:15:34+05:30	2024-02-16T05:15:34+05:30	7314	Present	6745	-37.80745192370365, 144.96014256493808
2024-02-16T06:15:34+05:30	2024-02-16T04:48:09+05:30	7687	Unoccupied	7380	-37.80724258305838, 144.96922318444908
2024-02-16T06:15:34+05:30	2024-02-16T05:49:39+05:30	7383	Present	6747	-37.807625616403584, 144.96022173240482
2024-03-01T10:14:26+05:30	2024-02-29T08:17:06+05:30	7604	Unoccupied	7600	-37.81059178745927, 144.95856584037068
2024-03-01T10:14:26+05:30	2024-02-29T08:03:43+05:30	7604	Present	7601	-37.810542740521, 144.95854346496378
2024-03-01T10:14:26+05:30	2024-02-29T05:14:52+05:30	7604	Present	7620	-37.81054581375551, 144.9586676326693
2024-03-01T10:14:26+05:30	2024-02-26T05:50:07+05:30	7818	Present	12738	-37.82543122162518, 144.96054694652304
2024-03-01T10:14:26+05:30	2024-02-29T14:28:27+05:30	7818	Unoccupied	12737	-37.82515117035295, 144.96087650296704
2024-03-01T10:14:26+05:30	2024-02-29T14:15:32+05:30	7818	Unoccupied	12744	-37.824908323207836, 144.96116232979205
2024-03-01T10:14:26+05:30	2024-02-29T13:49:38+05:30	7818	Unoccupied	12767	-37.82450433070757, 144.96163789784129
2024-03-01T10:14:26+05:30	2024-02-29T14:40:39+05:30	7819	Unoccupied	12758	-37.82476431460593, 144.96160702013202
2024-03-01T10:14:26+05:30	2024-02-29T14:15:29+05:30		Present	12752	-37.82471796552653, 144.9613860113448
2024-03-01T10:14:26+05:30	2024-02-16T10:23:33+05:30		Unoccupied	13503	-37.82608996260393, 144.95836738930066
2024-03-01T10:14:26+05:30	2024-02-29T14:44:10+05:30		Unoccupied	12759	-37.824724769822645, 144.96165349547533
2024-03-01T10:14:26+05:30	2024-02-29T14:29:50+05:30	7818	Unoccupied	12745	-37.82486979658074, 144.961207679527
2024-03-01T10:14:26+05:30	2024-02-29T14:42:01+05:30	7815	Unoccupied	12753	-37.825041105585065, 144.9612817371632
2024-03-04T10:14:26+05:30	2024-03-04T10:08:11+05:30	7359	Unoccupied	61918	-37.814970940738114, 144.96804572978203
2024-03-04T10:14:26+05:30	2024-03-04T10:13:37+05:30	7539	Present	66218	-37.81156490466577, 144.9608726942614
2024-03-04T10:14:26+05:30	2024-03-04T09:52:52+05:30	7539	Unoccupied	66219	-37.81158368129983, 144.96080880192613
2024-03-06T05:14:26+05:30	2024-03-05T19:51:55+05:30	7539	Present	66220	-37.81160330709731, 144.96074224926022
2024-03-12T06:14:26+05:30	2024-02-29T13:21:21+05:30		Unoccupied	63959	-37.81552699403724, 144.95903408506143
2024-03-15T08:14:26+05:30	2024-03-15T08:13:29+05:30	7893	Unoccupied	22349	-37.826600290780505, 144.96650585179736
2024-03-15T08:14:26+05:30	2024-03-15T07:13:37+05:30	7893	Unoccupied	22350	-37.82665289217323, 144.9664900881775
2024-03-15T08:14:26+05:30	2024-03-14T06:21:56+05:30	7893	Unoccupied	22351	-37.826705486386146, 144.96647431954648
2024-03-19T09:14:26+05:30	2024-03-16T02:57:27+05:30	7047	Unoccupied	9993	-37.80040567433016, 144.96449211256714
2024-03-19T09:14:26+05:30	2024-03-13T04:58:13+05:30	7047	Unoccupied	9990	-37.80059570274898, 144.96493374491354
2024-03-26T06:14:26+05:30	2024-03-25T04:56:47+05:30	7825	Present	13693	-37.82622076878143, 144.95891546719554
2024-03-26T06:14:26+05:30	2024-03-25T04:45:21+05:30	7825	Unoccupied	13690	-37.826441932887406, 144.95901737869485
2024-03-26T06:14:26+05:30	2024-03-25T04:53:25+05:30	7825	Unoccupied	13694	-37.82617201302389, 144.95889306393565
2024-02-22T07:14:26+05:30	2024-02-22T07:12:46+05:30	7817	Present	12713	-37.82701559915637, 144.95896089126606
2024-02-22T07:14:26+05:30	2024-02-22T03:46:13+05:30	7855	Unoccupied	13111	-37.82282589994786, 144.96671995657798
2024-02-22T07:14:26+05:30	2024-02-22T06:40:37+05:30	7822	Present	13209	-37.82238674341458, 144.96486125089825
2024-02-22T07:14:26+05:30	2024-02-22T07:05:17+05:30	7822	Present	13210	-37.82235443348708, 144.96493276382103
2024-02-22T07:14:26+05:30	2024-02-22T05:56:09+05:30	7822	Present	13211	-37.822319154023795, 144.9650108304437
2024-02-22T07:14:26+05:30	2024-02-22T06:36:32+05:30	7822	Present	13213	-37.822254445059514, 144.96515429922084
2024-02-22T07:14:26+05:30	2024-02-22T07:02:51+05:30	7822	Present	13214	-37.82222335288927, 144.9652233225965
2024-02-22T07:14:26+05:30	2024-02-22T07:02:07+05:30	7823	Present	13231	-37.821381039539375, 144.9665325281908
2024-02-22T07:14:26+05:30	2024-02-22T07:04:09+05:30	7801	Unoccupied	12707	-37.82701617760207, 144.95871625078087
2024-02-22T07:14:26+05:30	2024-02-22T06:26:25+05:30	7801	Unoccupied	12708	-37.827056921842825, 144.95866836260342
2024-02-22T07:14:26+05:30	2024-02-19T04:52:29+05:30		Present	17141	-37.82294249056202, 144.96627445960814
2024-02-22T07:14:26+05:30	2024-02-22T07:10:44+05:30	7856	Present	17134	-37.82283217736239, 144.96649490467468
2024-02-22T07:14:26+05:30	2024-02-22T06:53:10+05:30		Unoccupied	17139	-37.82275818285686, 144.96667114445052
2024-02-22T07:14:26+05:30	2024-02-22T07:10:50+05:30	7820	Unoccupied	12720	-37.82673740015251, 144.95929256504925
2024-02-22T07:14:26+05:30	2024-02-22T07:10:37+05:30	7820	Unoccupied	12727	-37.82665958232327, 144.95938305520045
2024-02-22T07:14:26+05:30	2024-02-19T05:19:24+05:30	7812	Present	12730	-37.82628291758345, 144.95982584401793
2024-02-22T07:14:26+05:30	2024-02-22T05:03:34+05:30	7817	Present	12714	-37.82709564274515, 144.95886591600876
2024-02-22T07:14:26+05:30	2024-02-22T07:07:23+05:30	7821	Unoccupied	12719	-37.826546754336604, 144.9592651464194
2024-02-22T07:14:26+05:30	2024-02-22T07:12:15+05:30		Unoccupied	21333	-37.821534526164335, 144.96616493799297
2024-02-22T07:14:26+05:30	2024-02-22T04:47:34+05:30	7990	Present	22966	-37.81014841411424, 144.9555817069466
2024-02-22T07:14:26+05:30	2024-02-21T23:13:22+05:30		Unoccupied	22969	-37.810260183498755, 144.95563293466
2024-02-22T07:14:26+05:30	2024-02-19T12:17:50+05:30	7990	Present	22980	-37.81077294059649, 144.9558679260432
2024-02-22T07:14:26+05:30	2024-02-22T06:10:43+05:30	7990	Present	22981	-37.81082881907477, 144.95589353713643
2024-02-22T07:14:26+05:30	2024-02-22T07:13:05+05:30		Present	22990	-37.81138765753884, 144.9561496643365
2024-02-22T07:14:26+05:30	2024-02-22T05:06:29+05:30		Unoccupied	22991	-37.81144353980875, 144.95617527697274
2024-02-22T07:14:26+05:30	2024-02-22T06:36:27+05:30	7820	Present	24440	-37.82646175688154, 144.9596161383143
2024-02-22T07:14:26+05:30	2024-02-22T06:25:29+05:30	7824	Unoccupied	13220	-37.82168248079944, 144.96642219044287
2024-02-22T07:14:26+05:30	2024-02-22T06:49:45+05:30	7823	Present	13227	-37.82148251867237, 144.96628754209237
2024-02-22T07:14:26+05:30	2024-02-22T06:40:57+05:30	7990	Unoccupied	22965	-37.81009253218916, 144.95555611518535
2024-02-22T07:14:26+05:30	2024-02-18T13:05:21+05:30		Present	22974	-37.81100126048847, 144.95616166800883
2024-02-22T07:14:26+05:30	2024-02-22T06:36:30+05:30	7698	Unoccupied	22976	-37.81088943351817, 144.95611065891097
2024-03-01T10:14:26+05:30	2024-02-29T07:30:53+05:30	7604	Unoccupied	7618	-37.81040447654928, 144.95860336528486
2024-03-01T10:14:26+05:30	2024-02-29T08:12:30+05:30	7604	Present	7621	-37.81056739388305, 144.9586777277167
2024-03-01T10:14:26+05:30	2024-02-29T10:14:15+05:30	7818	Unoccupied	12736	-37.82535379718131, 144.96063831547661
2024-03-01T10:14:26+05:30	2024-02-29T13:29:14+05:30	7818	Present	12748	-37.82494607525663, 144.9611180192219
2024-03-01T10:14:26+05:30	2024-02-29T02:14:41+05:30	7818	Unoccupied	12771	-37.82454242363491, 144.96159306135365
2024-03-01T10:14:26+05:30	2024-02-29T14:33:44+05:30	7818	Unoccupied	12770	-37.824465858010036, 144.9616832426541
2024-03-01T10:14:26+05:30	2024-02-29T11:31:19+05:30		Unoccupied	12761	-37.82443395004605, 144.96199555429266
2024-03-01T10:14:26+05:30	2024-02-29T10:29:40+05:30		Present	12760	-37.82468160605376, 144.96170427535088
2024-03-01T10:14:26+05:30	2024-02-29T12:51:38+05:30	7819	Present	12757	-37.8248038607007, 144.96156054424296
2024-03-01T10:14:26+05:30	2024-02-29T11:35:32+05:30	7819	Present	12749	-37.82484340631525, 144.96151408109242
2024-03-01T10:14:26+05:30	2024-02-16T09:00:48+05:30	7850	Unoccupied	13507	-37.826248075092124, 144.9581799800086
2024-03-01T10:14:26+05:30	2024-02-29T07:20:14+05:30	7604	Present	7596	-37.81079500749666, 144.95865891845915
2024-03-04T10:14:26+05:30	2024-03-01T21:46:53+05:30	7560	Unoccupied	65950	-37.80922507012594, 144.96892800177653
2024-03-12T06:14:26+05:30	2024-02-26T03:03:07+05:30		Present	63960	-37.8155454460901, 144.95897003676941
2024-03-15T08:14:26+05:30	2024-03-15T07:50:42+05:30	7893	Unoccupied	22346	-37.82644251664954, 144.96655311477824
2024-03-15T08:14:26+05:30	2024-03-15T07:55:26+05:30	7893	Unoccupied	22348	-37.82654769116646, 144.96652161345517
2024-03-19T09:14:26+05:30	2024-03-16T03:50:28+05:30	7047	Present	9996	-37.800427847936, 144.96469457778048
2024-03-19T09:14:26+05:30	2024-03-13T04:59:54+05:30	7047	Present	9989	-37.800588281922685, 144.96486396884325
2024-03-19T09:14:26+05:30	2024-03-16T03:53:07+05:30	7047	Unoccupied	9994	-37.800413067055935, 144.96455960076344
2024-03-26T06:14:26+05:30	2024-03-25T04:53:07+05:30	7825	Present	13691	-37.826391455885, 144.95899425925796
2024-03-26T06:14:26+05:30	2024-03-25T04:52:57+05:30	7825	Unoccupied	13692	-37.82626870828523, 144.95893744977332
2024-04-05T07:14:26+05:30	2024-04-04T16:24:00+05:30	7186	Present	18629	-37.82109504446311, 144.94359313370973
2024-04-05T08:14:26+05:30	2024-04-05T00:23:35+05:30	7282	Present	21506	-37.82140484258315, 144.95048168226486
2024-04-05T07:14:26+05:30	2024-04-05T03:09:16+05:30	7186	Unoccupied	18627	-37.82106378524678, 144.94346265521014
2024-04-08T06:14:26+05:30	2024-04-08T03:18:09+05:30	7458	Present	61321	-37.818030356536376, 144.96171362457858
2024-04-08T09:14:26+05:30	2024-01-26T12:30:39+05:30	7800	Present	24508	-37.79738381546957, 144.95762177941165
2024-04-09T11:14:26+05:30	2024-02-05T02:57:30+05:30		Unoccupied	18695	-37.807521367417806, 144.96694380376215
2024-04-08T09:14:26+05:30	2024-01-26T15:44:17+05:30	7800	Unoccupied	24504	-37.797616578651144, 144.95759186875387
2024-04-09T11:14:26+05:30	2024-02-23T13:16:51+05:30		Unoccupied	12813	-37.82046955208951, 144.96778519728997
2024-04-09T11:14:26+05:30	2024-02-29T07:28:04+05:30		Unoccupied	12597	-37.809846541450874, 144.95822580859146
2024-04-09T11:14:26+05:30	2024-02-29T08:24:04+05:30		Unoccupied	12593	-37.809790658925614, 144.95820004494016
2024-04-12T11:14:26+05:30	2024-04-01T08:03:39+05:30		Present	12635	-37.81901709238769, 144.96083415612688
2024-04-12T11:14:26+05:30	2024-04-05T07:21:37+05:30	7890	Unoccupied	22327	-37.82551679061886, 144.9666481765375
2024-04-12T11:14:26+05:30	2024-04-05T08:05:00+05:30	7890	Present	22329	-37.8254119707135, 144.9666816054143
2024-04-12T11:14:26+05:30	2024-04-05T07:27:23+05:30	7889	Unoccupied	22313	-37.82548859585586, 144.96685243287513
2024-04-12T11:14:26+05:30	2024-04-05T06:29:08+05:30	7889	Unoccupied	22314	-37.82506947717809, 144.9669709857311
2024-04-12T11:14:26+05:30	2024-04-05T08:05:09+05:30	7889	Present	22315	-37.82512222841531, 144.9669560661515
2024-04-12T11:14:26+05:30	2024-04-04T04:49:41+05:30	7889	Present	22321	-37.82456963449786, 144.9671180764151
2024-04-12T11:14:26+05:30	2024-04-04T02:10:58+05:30	7889	Unoccupied	22322	-37.82462222962339, 144.9671023821797
2024-04-12T11:14:26+05:30	2024-04-05T05:43:43+05:30	7889	Present	22323	-37.82467478260665, 144.9670866872787
2024-04-12T11:14:26+05:30	2024-03-23T04:35:02+05:30		Unoccupied	12634	-37.81896383581776, 144.9608099729283
2024-04-12T11:14:26+05:30	2024-04-05T07:27:01+05:30	7890	Present	22326	-37.82556883762014, 144.96662954920848
2024-04-12T11:14:26+05:30	2024-04-05T07:39:27+05:30	7890	Unoccupied	22328	-37.825464451571264, 144.9666652283037
2024-04-12T11:14:26+05:30	2024-04-05T06:48:04+05:30	7889	Present	22312	-37.82544463501086, 144.9668648695561
2024-04-12T11:14:26+05:30	2024-04-05T04:51:26+05:30	7889	Present	22316	-37.8251749742745, 144.9669411422782
2024-04-12T11:14:26+05:30	2024-04-05T07:45:01+05:30	7889	Present	22320	-37.82451965013267, 144.96713300296875
2024-04-12T11:14:26+05:30	2024-04-03T23:00:32+05:30	7889	Unoccupied	22324	-37.82472739072782, 144.96707100741463
2024-04-12T11:14:26+05:30	2024-04-05T02:56:28+05:30	7889	Present	22325	-37.82477911931976, 144.96705557342062
2024-04-12T11:14:26+05:30	2024-04-05T08:06:16+05:30	7889	Present	22317	-37.8252277304305, 144.96692622266573
2024-04-12T11:14:26+05:30	2023-12-13T17:08:24+05:30		Unoccupied	24743	-37.81778676424672, 144.96052034750113
2024-04-12T11:14:26+05:30	2024-03-15T00:46:19+05:30	7582	Unoccupied	24741	-37.81799652525541, 144.96061621104957
2024-04-12T11:14:26+05:30	2024-04-05T08:09:10+05:30	7890	Present	22330	-37.82535944735348, 144.96669772139356
2024-04-12T11:14:26+05:30	2024-04-05T07:55:10+05:30	7890	Unoccupied	22331	-37.82531041131561, 144.96671269894904
2024-04-12T11:14:26+05:30	2024-03-21T16:48:01+05:30	7889	Unoccupied	22318	-37.82528047541244, 144.96691129984572
2024-04-12T11:14:26+05:30	2024-04-05T06:24:15+05:30	7889	Present	22319	-37.82533323296267, 144.9668963825087
2024-04-12T11:14:26+05:30	2024-04-04T04:06:04+05:30	7582	Unoccupied	24742	-37.81804529569855, 144.96063842848787
2024-04-12T11:14:26+05:30	2023-12-09T09:30:32+05:30	7582	Unoccupied	24740	-37.81810045213285, 144.96066228558314
2024-04-09T11:14:26+05:30	2024-02-23T13:12:47+05:30		Present	12812	-37.820513303608934, 144.9678394214995
2024-04-09T11:14:26+05:30	2024-02-05T02:57:33+05:30		Unoccupied	14874	-37.80751580227913, 144.9669792283695
2024-04-09T11:14:26+05:30	2024-02-12T08:01:28+05:30		Present	6588	-37.8086716740292, 144.96608389761838
2024-04-10T07:14:26+05:30	2024-03-08T06:51:56+05:30	7659	Unoccupied	50121	-37.814179775778186, 144.9742516264352
2024-04-17T03:12:26+05:30	2024-04-09T10:35:52+05:30		Unoccupied	61137	-37.81675514971775, 144.9660867513672
2024-04-17T03:12:26+05:30	2024-04-09T11:08:13+05:30		Unoccupied	61138	-37.81677747303049, 144.96600954647246
2024-04-17T03:12:26+05:30	2024-04-09T10:45:10+05:30		Unoccupied	62888	-37.81438973865933, 144.96654638342596
2024-04-17T03:12:26+05:30	2024-04-09T09:18:38+05:30	7649	Present	50666	-37.80893653857275, 144.9718013197986
2024-04-17T03:12:26+05:30	2024-04-09T08:23:51+05:30	7649	Present	50667	-37.808886411089446, 144.97177809276388
2024-04-17T03:12:26+05:30	2024-04-09T11:11:45+05:30	7649	Present	50668	-37.80883571539002, 144.9717547150704
2024-04-17T03:12:26+05:30	2024-04-09T10:46:36+05:30	7649	Present	50669	-37.80878490795517, 144.97173126985038
2024-04-17T03:12:26+05:30	2024-04-09T11:10:59+05:30	7649	Present	50670	-37.80873508250238, 144.97170828952787
2024-04-17T03:12:26+05:30	2024-04-09T09:06:30+05:30	7649	Present	50638	-37.80873103783026, 144.9718318695339
2024-04-17T03:12:26+05:30	2024-04-09T10:51:50+05:30	7649	Present	50631	-37.808896560867296, 144.97190792833277
2024-04-17T03:12:26+05:30	2024-04-09T10:43:59+05:30	7649	Unoccupied	50632	-37.808873080497605, 144.97189713888386
2024-04-17T03:12:26+05:30	2024-04-09T10:42:09+05:30	7649	Unoccupied	50636	-37.80877846229541, 144.97185366115065
2024-04-17T03:12:26+05:30	2024-04-09T10:23:45+05:30	7649	Unoccupied	50637	-37.80875480843041, 144.97184279187314
2024-04-17T03:12:26+05:30	2024-04-09T11:04:37+05:30	7558	Unoccupied	65183	-37.810487086510605, 144.9687299278653
2024-04-17T03:12:26+05:30	2024-04-09T10:44:36+05:30	7558	Unoccupied	65182	-37.810468180173274, 144.96879411251172
2024-04-17T03:12:26+05:30	2024-04-09T10:39:30+05:30	7556	Present	65157	-37.81053407934632, 144.96823134428138
2024-04-17T03:12:26+05:30	2024-04-09T11:04:16+05:30	7556	Unoccupied	65141	-37.810368469239876, 144.9687950736765
2024-04-17T03:12:26+05:30	2024-04-09T03:01:47+05:30	7556	Present	65135	-37.81031658628852, 144.9689726149363
2024-04-17T03:12:26+05:30	2024-04-09T10:13:15+05:30	7556	Present	65134	-37.810298271624305, 144.96903463838794
2024-04-17T03:12:26+05:30	2024-04-09T11:04:29+05:30	7556	Present	65132	-37.81028121719562, 144.96909321496474
2024-04-17T03:12:26+05:30	2024-04-09T09:10:09+05:30	7556	Present	65130	-37.81026342710544, 144.96915418415912
2024-04-17T03:12:26+05:30	2024-04-09T09:28:35+05:30	7768	Unoccupied	65520	-37.81329898066727, 144.95842831589596
2024-04-17T03:12:26+05:30	2024-04-09T10:27:15+05:30	7768	Present	65518	-37.81320766564029, 144.95874115957292
2024-04-17T03:12:26+05:30	2024-04-09T09:45:56+05:30	7768	Unoccupied	65517	-37.81319042136519, 144.9588003813769
2024-04-17T03:12:26+05:30	2024-04-09T10:17:35+05:30	7768	Unoccupied	65515	-37.813128254688216, 144.95901420809963
2024-04-17T03:12:26+05:30	2024-04-09T10:05:06+05:30	7768	Unoccupied	65514	-37.81310895819109, 144.9590802847536
2024-04-17T03:12:26+05:30	2024-04-09T11:07:28+05:30	7767	Present	65510	-37.81302718644266, 144.95936110148733
2024-04-17T03:12:26+05:30	2024-04-09T10:59:30+05:30	7562	Unoccupied	65581	-37.81335965844766, 144.95889570201075
2024-04-17T03:12:26+05:30	2024-04-09T10:09:47+05:30	7567	Unoccupied	65597	-37.81369298622976, 144.95774068972685
2024-04-17T03:12:26+05:30	2024-04-09T05:24:37+05:30	7562	Present	65591	-37.81357091266861, 144.95816381520117
2024-04-17T03:12:26+05:30	2024-04-09T11:00:46+05:30	7562	Unoccupied	65588	-37.81351536268103, 144.95835586431997
2024-04-17T03:12:26+05:30	2024-04-09T10:24:05+05:30	7566	Present	65569	-37.81350864172105, 144.95805871741527
2024-04-17T03:12:26+05:30	2024-04-09T11:08:44+05:30	7566	Unoccupied	65568	-37.813499880271024, 144.95808871514726
2024-04-17T03:12:26+05:30	2024-04-09T10:09:09+05:30	7566	Unoccupied	65566	-37.81348273202524, 144.95814742513443
2024-04-17T03:12:26+05:30	2024-04-09T11:11:21+05:30	7566	Present	65565	-37.81347412665417, 144.9581768886335
2024-04-17T03:12:26+05:30	2024-04-09T11:11:07+05:30	7566	Unoccupied	65564	-37.81346533795393, 144.95820697965536
2024-04-17T03:12:26+05:30	2024-04-09T10:51:39+05:30	7566	Unoccupied	65563	-37.813456392702975, 144.95823760546324
2024-04-17T03:12:26+05:30	2024-04-09T10:59:24+05:30	7566	Unoccupied	65561	-37.813438849284566, 144.95829767123845
2024-04-17T03:12:26+05:30	2024-04-09T10:46:09+05:30	7566	Unoccupied	65559	-37.8134213075179, 144.9583577289901
2024-04-17T03:12:26+05:30	2024-04-09T05:21:28+05:30	7566	Present	65557	-37.81340396310752, 144.9584171133497
2024-04-17T03:12:26+05:30	2024-04-09T11:03:39+05:30	7566	Present	65556	-37.81339527132031, 144.95844687222694
2024-04-17T03:12:26+05:30	2024-04-09T08:31:07+05:30	7566	Present	65553	-37.81334840559413, 144.95860802442525
2024-04-17T03:12:26+05:30	2024-04-09T11:02:42+05:30	7566	Present	65546	-37.81328560892619, 144.95882302206962
2024-04-17T03:12:26+05:30	2024-04-09T10:10:23+05:30	7566	Present	65543	-37.81324046414947, 144.95897758460092
2024-04-17T03:12:26+05:30	2024-04-09T10:30:45+05:30	7566	Present	65535	-37.813170587704754, 144.95921681680875
2024-04-17T03:12:26+05:30	2024-04-09T10:17:21+05:30	7566	Present	65533	-37.813153083726775, 144.95927674360513
2024-04-17T03:12:26+05:30	2024-04-09T09:57:02+05:30	7566	Present	65529	-37.813101635744424, 144.95945362744533
2024-04-17T03:12:26+05:30	2024-04-09T10:50:51+05:30	7611	Unoccupied	54545	-37.81274010605225, 144.95954033700758
2024-04-17T03:12:26+05:30	2024-04-09T10:29:24+05:30	7218	Present	57943	-37.82011429509811, 144.95451180212012
2024-04-17T03:12:26+05:30	2024-04-09T09:42:55+05:30	7218	Present	57940	-37.82027020009988, 144.95458322910955
2024-04-17T03:12:26+05:30	2024-04-09T10:27:33+05:30	7448	Unoccupied	7509	-37.80881969026664, 144.95850779463888
2024-04-17T03:12:26+05:30	2024-04-09T01:32:56+05:30	7448	Present	7513	-37.80829650141198, 144.9596320313758
2024-04-17T03:12:26+05:30	2023-12-01T07:33:19+05:30	7449	Unoccupied	7520	-37.80878804963815, 144.9582774250888
2024-04-17T03:12:26+05:30	2024-04-09T10:13:01+05:30	7448	Present	7523	-37.80863899664688, 144.95844499201795
2024-04-17T03:12:26+05:30	2024-04-09T04:38:48+05:30	7449	Present	7543	-37.80857614206039, 144.95900866705398
2024-04-17T03:12:26+05:30	2024-04-09T11:11:12+05:30	7449	Unoccupied	7546	-37.80855023596949, 144.95909799269697
2024-04-17T03:12:26+05:30	2024-04-09T06:58:05+05:30	7449	Present	7552	-37.808497169961065, 144.9592814756556
2024-04-17T03:12:26+05:30	2024-04-09T10:02:20+05:30	7449	Present	7555	-37.80846067746671, 144.95940727810273
2024-04-17T03:12:26+05:30	2024-04-08T13:02:54+05:30	7449	Unoccupied	7556	-37.80845148478642, 144.95943901317673
2024-04-17T03:12:26+05:30	2024-04-09T11:04:43+05:30		Unoccupied	7578	-37.80861498551165, 144.9592150328103
2024-04-17T03:12:26+05:30	2024-04-09T10:18:23+05:30	7500	Present	67220	-37.81131729388592, 144.9576947699271
2024-04-17T03:12:26+05:30	2024-04-09T10:45:48+05:30	7500	Unoccupied	67217	-37.81126203604447, 144.95788515167453
2024-04-17T03:12:26+05:30	2024-04-09T10:27:33+05:30	7503	Unoccupied	67239	-37.81155386385146, 144.9573633648331
2024-04-17T03:12:26+05:30	2024-04-09T04:37:12+05:30	7503	Present	67238	-37.811536063728994, 144.95742469390194
2024-04-17T03:12:26+05:30	2024-04-09T11:11:42+05:30	7949	Present	67319	-37.81203096427396, 144.95520652801406
2024-04-17T03:12:26+05:30	2024-04-09T10:53:29+05:30	7949	Unoccupied	67320	-37.812049316634926, 144.95514235277852
2024-04-17T03:12:26+05:30	2024-04-09T10:53:45+05:30	7498	Present	67321	-37.812067484590926, 144.95507817748899
2024-04-17T03:12:26+05:30	2024-04-09T10:31:24+05:30	7498	Unoccupied	67323	-37.81210381810383, 144.95494975893916
2024-04-17T03:12:26+05:30	2024-04-09T10:26:42+05:30	7498	Unoccupied	67326	-37.812158215706766, 144.95475730293532
2024-04-17T03:12:26+05:30	2024-04-09T10:58:49+05:30	7498	Present	67327	-37.812176491552606, 144.95469308791021
2024-04-17T03:12:26+05:30	2024-04-09T10:10:32+05:30	7547	Unoccupied	66431	-37.813323494283814, 144.9547298672462
2024-04-17T03:12:26+05:30	2024-04-09T10:56:41+05:30	7947	Unoccupied	67421	-37.81281576501835, 144.9524418196646
2024-04-17T03:12:26+05:30	2024-04-09T11:07:29+05:30	7947	Unoccupied	67420	-37.812797530771924, 144.95250596456697
2024-04-17T03:12:26+05:30	2024-04-09T11:12:56+05:30	7947	Present	67450	-37.81293191075913, 144.95252457183273
2024-04-17T03:12:26+05:30	2024-04-09T09:54:52+05:30	7947	Present	67439	-37.81273069638431, 144.95323615729396
2024-04-17T03:12:26+05:30	2024-04-09T11:04:50+05:30	7438	Unoccupied	60739	-37.82082072074438, 144.95633848342953
2024-04-17T03:12:26+05:30	2024-04-09T11:04:34+05:30	7438	Present	60737	-37.820786142875036, 144.95645798905178
2024-04-17T03:12:26+05:30	2024-04-09T10:50:10+05:30	7438	Present	60736	-37.820768853208214, 144.9565177418101
2024-04-17T03:12:26+05:30	2024-04-09T10:49:26+05:30	7638	Present	51934	-37.81329520417861, 144.9683239299734
2024-04-17T03:12:26+05:30	2024-04-09T11:00:07+05:30	7638	Present	51937	-37.81322788639255, 144.96829312030158
2024-04-17T03:12:26+05:30	2024-04-09T11:04:55+05:30	7638	Present	51938	-37.81320477024501, 144.96828258253169
2024-04-17T03:12:26+05:30	2024-04-09T11:13:04+05:30	7638	Present	51923	-37.81362355924437, 144.96847414382043
2024-04-17T03:12:26+05:30	2024-04-09T10:34:12+05:30	7638	Present	51931	-37.81338463077226, 144.96836478187475
2024-04-17T03:12:26+05:30	2024-04-09T10:58:26+05:30	7561	Unoccupied	65834	-37.80891545154011, 144.96986556596156
2024-04-17T03:12:26+05:30	2024-04-09T10:21:57+05:30	7563	Unoccupied	65836	-37.8089525716381, 144.96973758829395
2024-04-17T03:12:26+05:30	2024-04-09T10:12:58+05:30	7548	Unoccupied	65852	-37.808765652381865, 144.9705516877205
2024-04-17T03:12:26+05:30	2024-04-09T10:29:31+05:30	7548	Unoccupied	65853	-37.80878448812302, 144.97048656633723
2024-04-17T03:12:26+05:30	2024-04-09T10:29:45+05:30	7561	Present	65823	-37.808688713900466, 144.97064683077053
2024-04-17T03:12:26+05:30	2024-04-09T11:08:59+05:30		Unoccupied	65021	-37.80967346794263, 144.97083457232358
2024-04-17T03:12:26+05:30	2024-04-03T16:39:32+05:30	7570	Present	65072	-37.80998399961277, 144.97010747421155
2024-04-17T03:12:26+05:30	2024-04-09T11:02:57+05:30	7570	Present	65070	-37.80995805934285, 144.97019604728666
2024-04-17T03:12:26+05:30	2024-04-09T11:01:29+05:30	7570	Unoccupied	65066	-37.80991773076221, 144.9703338093538
2024-04-17T03:12:26+05:30	2024-04-09T11:12:15+05:30	7572	Unoccupied	65098	-37.81006651045614, 144.97016789080607
2024-04-17T03:12:26+05:30	2024-04-09T10:50:41+05:30	7570	Unoccupied	65061	-37.80983613304747, 144.97061254265424
2024-04-17T03:12:26+05:30	2024-04-09T09:55:25+05:30	7570	Present	65056	-37.80978257026817, 144.97079623261197
2024-04-17T03:12:26+05:30	2024-04-09T10:33:24+05:30	7570	Present	65050	-37.80967589501612, 144.97115990980103
2024-04-17T03:12:26+05:30	2024-04-09T10:51:52+05:30	7570	Unoccupied	65044	-37.80961790613839, 144.97135797972985
2024-04-17T03:12:26+05:30	2024-04-09T10:52:53+05:30	7570	Present	65041	-37.809584765346386, 144.97147118146606
2024-04-17T03:12:26+05:30	2024-04-09T10:33:45+05:30	7639	Unoccupied	52218	-37.810075248630795, 144.96697657130892
2024-04-17T03:12:26+05:30	2024-04-09T10:34:01+05:30	7639	Present	52217	-37.810167772963055, 144.96701904952067
2024-04-17T03:12:26+05:30	2024-04-09T11:01:58+05:30	7639	Present	52214	-37.810322721075494, 144.96709005970536
2024-04-17T03:12:26+05:30	2024-04-09T10:46:55+05:30	7639	Present	52233	-37.81016437697879, 144.96689143607355
2024-04-17T03:12:26+05:30	2024-04-09T09:37:35+05:30	7614	Present	54633	-37.81160507701822, 144.9591526582688
2024-04-17T03:12:26+05:30	2024-04-09T10:53:13+05:30	7614	Present	54628	-37.81174679330102, 144.9592174258368
2024-04-17T03:12:26+05:30	2024-04-09T09:52:19+05:30	7614	Present	54627	-37.81176902703331, 144.9592275876551
2024-04-17T03:12:26+05:30	2024-04-09T09:50:10+05:30	7614	Present	54625	-37.811842933414, 144.95926050498542
2024-04-17T03:12:26+05:30	2024-04-09T10:16:52+05:30	7614	Present	54624	-37.81186643750074, 144.95927124752166
2024-04-17T03:12:26+05:30	2024-04-09T10:46:24+05:30	7365	Present	62318	-37.817864926118816, 144.9580733832824
2024-04-17T03:12:26+05:30	2024-04-09T11:09:33+05:30	7365	Unoccupied	62317	-37.81784301093078, 144.9581499820841
2024-04-17T03:12:26+05:30	2024-04-09T11:01:17+05:30	7362	Present	62315	-37.81780450336542, 144.95828438269166
2024-04-17T03:12:26+05:30	2024-04-09T11:10:42+05:30	7365	Unoccupied	62336	-37.81781680975926, 144.95881050825827
2024-04-17T03:12:26+05:30	2024-03-15T00:38:27+05:30	7355	Present	62241	-37.81723992622352, 144.9608097665728
2024-04-17T03:12:26+05:30	2024-03-15T01:41:08+05:30	7355	Present	62239	-37.81719937385757, 144.96094976997966
2024-04-17T03:12:26+05:30	2024-03-15T01:22:14+05:30	7344	Present	62218	-37.81716677181272, 144.96050051138852
2024-04-17T03:12:26+05:30	2024-04-09T10:55:11+05:30	7360	Present	61718	-37.813747716292895, 144.97221188360052
2024-04-17T03:12:26+05:30	2024-04-09T10:59:33+05:30	7356	Unoccupied	61910	-37.814820906790246, 144.96855784841813
2024-04-17T03:12:26+05:30	2024-04-09T10:32:59+05:30	7359	Present	61920	-37.81500840252868, 144.967917849204
2024-04-17T03:12:26+05:30	2024-04-09T10:53:13+05:30	7356	Unoccupied	61931	-37.81522806872016, 144.9671703298716
2024-04-17T03:12:26+05:30	2024-04-09T10:00:40+05:30	7359	Present	61943	-37.814987607190886, 144.9685434667755
2024-04-17T03:12:26+05:30	2024-04-09T11:10:24+05:30	7356	Present	61952	-37.815166479569896, 144.96793309081687
2024-04-17T03:12:26+05:30	2024-04-09T10:43:38+05:30	7359	Present	61949	-37.81510974607741, 144.968126888427
2024-04-17T03:12:26+05:30	2024-04-09T11:13:01+05:30	7359	Present	61948	-37.81509112984568, 144.96819081988335
2024-04-17T03:12:26+05:30	2024-04-09T10:55:28+05:30	7354	Unoccupied	62416	-37.81853717941904, 144.95573016418047
2024-04-17T03:12:26+05:30	2024-04-09T10:30:46+05:30	7357	Present	62412	-37.818463471165515, 144.9559872492511
2024-04-17T03:12:26+05:30	2024-04-09T11:01:10+05:30	7340	Present	64013	-37.815952036044884, 144.95697029322807
2024-04-17T03:12:26+05:30	2024-04-09T11:08:44+05:30	7310	Present	6507	-37.81025384314384, 144.95715526587878
2024-04-17T03:12:26+05:30	2024-04-09T08:33:49+05:30		Present	51862	-37.81403788673833, 144.96854058670203
2024-04-17T03:12:26+05:30	2024-04-09T10:56:19+05:30		Present	52024	-37.812438425773976, 144.9678062923956
2024-04-17T03:12:26+05:30	2024-04-09T11:02:15+05:30	7626	Unoccupied	52012	-37.81240305617494, 144.96803830679937
2024-04-17T03:12:26+05:30	2024-04-09T10:57:13+05:30	7626	Present	52011	-37.812458103956, 144.96806321950226
2024-04-17T03:12:26+05:30	2024-04-09T07:39:54+05:30		Present	52018	-37.811950188615235, 144.96783344299544
2024-04-17T03:12:26+05:30	2024-04-09T10:59:48+05:30	7627	Present	52320	-37.809123864529155, 144.96653713468885
2024-04-17T03:12:26+05:30	2024-04-09T09:55:20+05:30	7635	Present	52316	-37.80933025505371, 144.96663254762973
2024-04-17T03:12:26+05:30	2024-04-09T10:58:50+05:30		Present	50217	-37.813074676599754, 144.9737023329154
2024-04-17T03:12:26+05:30	2024-04-09T10:13:28+05:30	7648	Present	50018	-37.81452914354371, 144.97462955185944
2024-04-17T03:12:26+05:30	2024-04-09T11:09:14+05:30	7648	Present	50016	-37.81463780356575, 144.97467993748148
2024-04-17T03:12:26+05:30	2024-04-09T10:36:35+05:30	7648	Present	50015	-37.81469213907302, 144.97470510774372
2024-04-17T03:12:26+05:30	2024-04-09T10:33:49+05:30	7648	Present	50012	-37.814846746523614, 144.97477537635376
2024-04-17T03:12:26+05:30	2024-04-09T07:59:22+05:30	7659	Present	50126	-37.81393430955272, 144.9741384033004
2024-04-17T03:12:26+05:30	2024-04-09T10:55:06+05:30	7647	Unoccupied	50524	-37.80975208464211, 144.97217500552478
2024-04-17T03:12:26+05:30	2024-04-09T10:49:20+05:30		Unoccupied	53211	-37.812854213077486, 144.9626243940913
2024-04-17T03:12:26+05:30	2024-04-07T12:42:18+05:30	7384	Present	6771	-37.80872408385247, 144.96073114536517
2024-04-17T03:12:26+05:30	2024-04-09T08:09:54+05:30	7384	Present	6772	-37.80877443184433, 144.96075466549576
2024-04-17T03:12:26+05:30	2024-04-05T06:47:29+05:30	7387	Present	6773	-37.8086231141167, 144.960475339785
2024-04-17T03:12:26+05:30	2024-04-09T10:02:41+05:30	7474	Unoccupied	56716	-37.818803825989605, 144.95696170533336
2024-04-17T03:12:26+05:30	2024-04-09T11:05:23+05:30	7474	Unoccupied	56722	-37.8192216250759, 144.95690531385517
2024-04-17T03:12:26+05:30	2024-04-09T11:13:41+05:30	7485	Unoccupied	56910	-37.81707745376239, 144.956168806464
2024-04-17T03:12:26+05:30	2024-04-09T10:41:00+05:30	7485	Present	56927	-37.81684693601877, 144.95581472950056
2024-04-17T03:12:26+05:30	2024-04-09T11:09:56+05:30	7479	Unoccupied	56625	-37.81973326470839, 144.95714235294906
2024-04-17T03:12:26+05:30	2023-11-29T05:05:32+05:30		Present	6934	-37.82008789716498, 144.95730555908776
2024-04-17T03:12:26+05:30	2024-04-09T11:10:57+05:30		Unoccupied	56610	-37.81999824238842, 144.9575130747661
2024-04-17T03:12:26+05:30	2024-04-09T09:33:33+05:30	7487	Unoccupied	56827	-37.817727463662415, 144.95621795351911
2024-04-17T03:12:26+05:30	2024-04-09T10:42:01+05:30	7487	Unoccupied	56826	-37.81777764560837, 144.95624079241747
2024-04-17T03:12:26+05:30	2024-04-09T11:11:42+05:30	7488	Present	56824	-37.81806760005445, 144.95637301784328
2024-04-17T03:12:26+05:30	2024-04-09T07:34:43+05:30	7488	Unoccupied	56823	-37.81811848146147, 144.9563958555991
2024-04-17T03:12:26+05:30	2024-04-09T09:53:36+05:30	7624	Present	57311	-37.813135120137346, 144.9543550292893
2024-04-17T03:12:26+05:30	2024-04-09T10:00:49+05:30	7576	Unoccupied	57329	-37.81285802612559, 144.95397486293464
2024-04-17T03:12:26+05:30	2024-04-09T11:12:54+05:30	7621	Unoccupied	57230	-37.813729014715705, 144.95437806451176
2024-04-17T03:12:26+05:30	2024-04-09T10:57:56+05:30	7621	Unoccupied	57229	-37.81377979278942, 144.9544014382596
2024-04-17T03:12:26+05:30	2024-04-09T10:30:25+05:30	7621	Present	57227	-37.81390300308518, 144.9544584045147
2024-04-17T03:12:26+05:30	2024-04-09T10:36:19+05:30	7621	Unoccupied	57224	-37.81406297897234, 144.95453295225116
2024-04-17T03:12:26+05:30	2024-04-09T10:53:59+05:30	7621	Unoccupied	57217	-37.81370999248001, 144.95462223466632
2024-04-17T03:12:26+05:30	2024-04-09T09:09:12+05:30	7621	Unoccupied	57220	-37.81355986032554, 144.95455297802664
2024-04-17T03:12:26+05:30	2024-04-09T11:06:09+05:30	7406	Present	51442	-37.80857093499759, 144.96895845596356
2024-04-17T03:12:26+05:30	2024-04-09T10:00:49+05:30	7406	Present	51433	-37.80886949557602, 144.96909579218624
2024-04-17T03:12:26+05:30	2024-04-09T10:56:26+05:30	7425	Unoccupied	61547	-37.81930428621163, 144.95758236403657
2024-04-17T03:12:26+05:30	2024-04-09T11:06:38+05:30	7416	Unoccupied	61246	-37.8176844271916, 144.9628766699704
2024-04-17T03:12:26+05:30	2023-10-18T20:40:16+05:30		Unoccupied	7180	-37.81465306101049, 144.97306143224944
2024-04-17T03:12:26+05:30	2024-04-09T10:17:34+05:30	7434	Present	60437	-37.81867159918419, 144.96361337707268
2024-04-17T03:12:26+05:30	2024-04-09T05:11:40+05:30	7434	Present	60436	-37.81865302273701, 144.96367748730736
2024-04-17T03:12:26+05:30	2024-04-09T10:15:05+05:30	7436	Present	60138	-37.81637588160544, 144.9714669426229
2024-04-17T03:12:26+05:30	2024-04-09T10:25:23+05:30	7086	Unoccupied	7229	-37.80244023091021, 144.96398067502417
2024-04-17T03:12:26+05:30	2024-04-09T10:29:23+05:30	7086	Present	7231	-37.80245507063862, 144.9641156344611
2024-04-17T03:12:26+05:30	2024-04-07T16:26:45+05:30	7086	Unoccupied	7232	-37.80246240749837, 144.96418312908423
2024-04-17T03:12:26+05:30	2024-04-09T08:27:02+05:30	7087	Present	7251	-37.802564419400106, 144.96420821632927
2024-04-17T03:12:26+05:30	2024-04-09T10:19:19+05:30	7087	Present	7252	-37.80256096496371, 144.96417692138147
2024-04-17T03:12:26+05:30	2024-04-09T10:15:46+05:30	7086	Present	7261	-37.80272312088698, 144.964789888189
2024-04-17T03:12:26+05:30	2024-04-09T09:40:19+05:30	7086	Present	7265	-37.80269332319642, 144.96451996608988
2024-04-17T03:12:26+05:30	2024-04-09T10:05:53+05:30	7086	Present	7267	-37.80267842387159, 144.9643850078079
2024-04-17T03:12:26+05:30	2024-04-09T10:23:23+05:30	7086	Present	7269	-37.8026635253139, 144.96425004819076
2024-04-17T03:12:26+05:30	2024-04-09T10:05:32+05:30	7509	Present	66728	-37.807833792216194, 144.97008436497526
2024-04-17T03:12:26+05:30	2024-04-09T10:51:44+05:30	7550	Unoccupied	66012	-37.80997748265579, 144.96622767038411
2024-04-17T03:12:26+05:30	2024-04-09T07:36:49+05:30	7549	Present	66014	-37.810014876582414, 144.96609877407627
2024-04-17T03:12:26+05:30	2024-04-09T10:23:04+05:30	7549	Present	66015	-37.81003389356151, 144.96603423975398
2024-04-17T03:12:26+05:30	2024-04-09T10:54:04+05:30	7549	Present	66023	-37.81018704959345, 144.96550959640288
2024-04-17T03:12:26+05:30	2024-04-05T12:34:00+05:30		Unoccupied	64376	-37.8116934610502, 144.96815415315524
2024-04-17T03:12:26+05:30	2024-04-09T11:12:16+05:30	7545	Present	66334	-37.81260649837752, 144.95724229884294
2024-04-17T03:12:26+05:30	2024-04-09T10:33:37+05:30	7542	Present	66333	-37.812587931836994, 144.957306255361
2024-04-17T03:12:26+05:30	2024-04-09T04:57:30+05:30	7542	Present	66332	-37.81256887060002, 144.95737195796855
2024-04-17T03:12:26+05:30	2024-04-09T10:09:45+05:30	7542	Present	66328	-37.81248812891107, 144.95765108109012
2024-04-17T03:12:26+05:30	2024-04-09T11:02:02+05:30	7542	Unoccupied	66327	-37.8124696116317, 144.95771505596818
2024-04-17T03:12:26+05:30	2024-04-04T04:48:00+05:30	7506	Present	63334	-37.8174922362588, 144.95589837165957
2024-04-17T03:12:26+05:30	2024-04-09T10:35:34+05:30	7537	Present	63315	-37.81757659693908, 144.9553194889391
2024-04-17T03:12:26+05:30	2024-04-09T10:52:37+05:30	7537	Present	63316	-37.81759365761293, 144.9552596352234
2024-04-17T03:12:26+05:30	2024-04-04T01:39:39+05:30	7537	Present	63325	-37.81776383162773, 144.95465611766363
2024-04-17T03:12:26+05:30	2024-04-04T04:50:42+05:30	7506	Present	63328	-37.817819867448804, 144.9544594584814
2024-04-17T03:12:26+05:30	2024-04-09T11:02:58+05:30	7686	Present	57927	-37.81946336069489, 144.95446401969423
2024-04-17T03:12:26+05:30	2024-04-09T10:54:56+05:30	7329	Unoccupied	53830	-37.818361502543596, 144.96282088708273
2024-04-17T03:12:26+05:30	2024-04-09T11:12:42+05:30	7608	Unoccupied	54245	-37.81580552679101, 144.9609445799225
2024-04-17T03:12:26+05:30	2024-04-08T05:55:25+05:30	7001	Unoccupied	8157	-37.802134011092036, 144.96617105587706
2024-04-17T03:12:26+05:30	2024-04-08T05:37:18+05:30	7001	Unoccupied	8192	-37.80208187642406, 144.9656921495797
2024-04-17T03:12:26+05:30	2024-04-08T02:43:13+05:30	7001	Unoccupied	8187	-37.801974734351916, 144.96553666266664
2024-04-17T03:12:26+05:30	2024-04-08T02:12:49+05:30	7001	Unoccupied	8167	-37.801977854162374, 144.96556534921962
2024-04-17T03:12:26+05:30	2024-04-08T05:14:26+05:30	7001	Present	8152	-37.801984259696795, 144.96562424196793
2024-04-17T03:12:26+05:30	2024-04-08T06:00:52+05:30	7001	Unoccupied	8170	-37.80202559501592, 144.96600431446328
2024-04-17T03:12:26+05:30	2024-04-08T05:53:32+05:30	7001	Present	8161	-37.80202908165966, 144.966036376692
2024-04-17T03:12:26+05:30	2024-04-08T05:08:31+05:30	7001	Present	8168	-37.80203262983258, 144.96606900057316
2024-04-17T03:12:26+05:30	2024-04-08T04:56:50+05:30	7001	Present	8166	-37.80204351861583, 144.96616912342483
2024-04-17T03:12:26+05:30	2024-04-08T06:11:34+05:30	7001	Present	8163	-37.80206272647938, 144.96634574435416
2024-04-17T03:12:26+05:30	2024-04-08T06:09:30+05:30		Present	8182	-37.801973692853075, 144.96643252750215
2024-04-17T03:12:26+05:30	2024-03-21T07:19:44+05:30	7915	Present	8207	-37.81086311638817, 144.95142511862701
2024-04-17T03:12:26+05:30	2024-03-21T07:25:58+05:30	7926	Present	8210	-37.81078455818395, 144.95170258578432
2024-04-17T03:12:26+05:30	2024-03-22T10:28:58+05:30	7938	Present	8327	-37.81194395032552, 144.9513076081501
2024-04-17T03:12:26+05:30	2024-03-22T14:45:52+05:30	7937	Present	8329	-37.81184611099972, 144.95165264092293
2024-04-17T03:12:26+05:30	2024-03-22T15:29:52+05:30	7937	Present	8331	-37.81181041470653, 144.9517788684557
2024-04-17T03:12:26+05:30	2024-03-21T15:30:46+05:30	7937	Present	8334	-37.81172820313577, 144.95206978695603
2024-04-17T03:12:26+05:30	2024-03-22T15:26:29+05:30	7937	Present	8335	-37.81171126339903, 144.95212969390616
2024-04-17T03:12:26+05:30	2024-03-22T12:53:06+05:30	7937	Present	8340	-37.811578918396734, 144.95259812888014
2024-04-17T03:12:26+05:30	2024-03-22T11:55:24+05:30	7937	Present	8341	-37.811560711178714, 144.95266258350728
2024-04-17T03:12:26+05:30	2024-03-22T12:53:30+05:30	7937	Present	8352	-37.81173638827259, 144.9524571847956
2024-04-17T03:12:26+05:30	2024-04-04T15:15:12+05:30	7081	Unoccupied	8396	-37.80684173874762, 144.97325296739342
2024-04-17T03:12:26+05:30	2024-04-05T09:36:19+05:30	7081	Unoccupied	8397	-37.80679009928165, 144.97326183494033
2024-04-17T03:12:26+05:30	2024-04-08T07:40:23+05:30	7089	Present	8418	-37.80287587552772, 144.96706096046358
2024-04-17T03:12:26+05:30	2024-04-09T11:12:27+05:30	7089	Unoccupied	8421	-37.80288624434611, 144.96715479462233
2024-04-17T03:12:26+05:30	2024-04-09T09:39:22+05:30	7089	Present	8422	-37.80289341650826, 144.9672204731118
2024-04-17T03:12:26+05:30	2024-04-09T11:03:29+05:30	7089	Unoccupied	8423	-37.802896734212865, 144.96725077740376
2024-04-17T03:12:26+05:30	2024-04-09T11:12:43+05:30	7089	Unoccupied	8424	-37.80291135194249, 144.96738370057952
2024-04-17T03:12:26+05:30	2024-04-09T10:15:22+05:30	7089	Present	8429	-37.80293199813251, 144.96757151168123
2024-04-17T03:12:26+05:30	2024-04-09T10:01:15+05:30	7089	Present	8430	-37.80293564020313, 144.96760466100622
2024-04-17T03:12:26+05:30	2024-04-09T05:21:01+05:30	7089	Present	8433	-37.8029497090356, 144.9677326331489
2024-04-17T03:12:26+05:30	2024-04-09T10:59:49+05:30	7089	Unoccupied	8436	-37.80278119826933, 144.96708565412496
2024-04-17T03:12:26+05:30	2024-04-09T11:11:37+05:30	7089	Present	8447	-37.80294749377299, 144.9668623090412
2024-04-17T03:12:26+05:30	2024-04-09T09:25:09+05:30	7089	Unoccupied	8448	-37.80295495109632, 144.96693094421778
2024-04-17T03:12:26+05:30	2024-04-09T10:38:07+05:30	7089	Unoccupied	8450	-37.802971580993805, 144.9670816546034
2024-04-17T03:12:26+05:30	2024-04-09T09:03:34+05:30	7035	Present	8538	-37.80643518515781, 144.96455949562514
2024-04-17T03:12:26+05:30	2024-04-09T09:59:12+05:30	7035	Present	8541	-37.80621985727655, 144.96459845529114
2024-04-17T03:12:26+05:30	2024-04-09T10:01:09+05:30	7035	Present	8546	-37.805522143422294, 144.96472252707673
2024-04-17T03:12:26+05:30	2024-04-09T09:50:01+05:30	7035	Present	8547	-37.80546370496074, 144.96473275131535
2024-04-17T03:12:26+05:30	2024-04-09T05:13:15+05:30	7035	Present	8548	-37.805363810482554, 144.96474970086365
2024-04-17T03:12:26+05:30	2024-04-09T10:27:19+05:30	7035	Present	8551	-37.80518790459113, 144.96477958924692
2024-04-17T03:12:26+05:30	2024-04-09T10:47:54+05:30	7035	Present	8553	-37.80507897104847, 144.96479809080856
2024-04-17T03:12:26+05:30	2024-04-09T10:35:39+05:30	7035	Unoccupied	8554	-37.80502718384066, 144.96480682850068
2024-04-17T03:12:26+05:30	2024-04-08T03:47:05+05:30	7004	Unoccupied	8576	-37.80341475519357, 144.96615926166697
2024-04-17T03:12:26+05:30	2024-04-08T05:40:52+05:30	7004	Unoccupied	8577	-37.803407967354445, 144.96609718496694
2024-04-17T03:12:26+05:30	2024-04-08T03:58:19+05:30	7004	Present	8585	-37.80335132148386, 144.96557919247255
2024-04-17T03:12:26+05:30	2024-04-08T05:37:40+05:30	7004	Present	8587	-37.80333701058319, 144.96544833733736
2024-04-17T03:12:26+05:30	2024-04-08T05:08:50+05:30	7004	Present	8592	-37.803481899129935, 144.9658625622419
2024-04-17T03:12:26+05:30	2024-04-08T05:11:59+05:30	7004	Present	8593	-37.8034785110367, 144.96583140871354
2024-04-17T03:12:26+05:30	2024-04-08T04:36:03+05:30	7004	Present	8597	-37.80346498798062, 144.96570706357213
2024-04-17T03:12:26+05:30	2024-04-08T05:32:53+05:30	7004	Present	8598	-37.80346158383483, 144.9656757668222
2024-04-17T03:12:26+05:30	2024-04-08T04:39:46+05:30	7004	Unoccupied	8600	-37.80345474809766, 144.96561291569498
2024-04-17T03:12:26+05:30	2024-04-08T05:41:15+05:30	7004	Present	8601	-37.803451405947314, 144.96558218231726
2024-04-17T03:12:26+05:30	2024-04-08T05:58:07+05:30	7004	Unoccupied	8604	-37.8034413554749, 144.96548977043176
2024-04-17T03:12:26+05:30	2024-04-08T06:01:49+05:30	7004	Unoccupied	8605	-37.80343338674394, 144.9654172417287
2024-04-17T03:12:26+05:30	2024-04-09T04:06:48+05:30	7104	Present	8625	-37.80470774639868, 144.9653731485921
2024-04-17T03:12:26+05:30	2024-04-09T10:47:17+05:30	7104	Unoccupied	8635	-37.80490303262812, 144.9654145977523
2024-04-17T03:12:26+05:30	2024-04-09T07:48:46+05:30	7104	Unoccupied	8636	-37.80489563804608, 144.96534710565894
2024-04-17T03:12:26+05:30	2024-04-09T10:49:35+05:30	7076	Present	8643	-37.80636197463609, 144.96584078291295
2024-04-17T03:12:26+05:30	2024-04-09T10:20:44+05:30	7076	Present	8647	-37.805920086394536, 144.9659167467182
2024-04-17T03:12:26+05:30	2024-04-09T08:52:57+05:30	7076	Present	8662	-37.80582188260415, 144.96617504283506
2024-04-17T03:12:26+05:30	2024-04-09T11:03:03+05:30	7076	Unoccupied	8664	-37.80592190054019, 144.9661576463887
2024-04-17T03:12:26+05:30	2024-04-09T10:07:16+05:30	7084	Present	8728	-37.802207077793355, 144.9609705575371
2024-04-17T03:12:26+05:30	2024-04-09T11:07:50+05:30	7084	Present	8730	-37.802223746396926, 144.96111707151726
2024-04-17T03:12:26+05:30	2024-04-09T09:06:33+05:30	7084	Present	8732	-37.80221028139775, 144.96099980337007
2024-04-17T03:12:26+05:30	2024-04-09T10:25:33+05:30	7084	Present	8738	-37.80224848587544, 144.961350677226
2024-04-17T03:12:26+05:30	2024-04-09T10:46:36+05:30	7084	Present	8742	-37.80226817919086, 144.96152667783582
2024-04-17T03:12:26+05:30	2024-04-09T11:03:22+05:30	7084	Present	8744	-37.802280763677544, 144.9616436342106
2024-04-17T03:12:26+05:30	2024-04-09T09:27:16+05:30	7084	Present	8745	-37.80228396713595, 144.96167287954006
2024-04-17T03:12:26+05:30	2024-04-09T11:04:05+05:30	7084	Unoccupied	8746	-37.802294006064535, 144.9617628633649
2024-04-17T03:12:26+05:30	2024-04-09T02:30:34+05:30	7084	Present	8752	-37.80225168938629, 144.9613799225275
2024-04-17T03:12:26+05:30	2024-04-09T08:24:17+05:30	7084	Present	8754	-37.802216688584906, 144.9610582939215
2024-04-17T03:12:26+05:30	2024-04-08T08:44:20+05:30	7010	Unoccupied	8892	-37.80472860023576, 144.95983457919806
2024-04-17T03:12:26+05:30	2024-03-31T09:58:13+05:30	7023	Present	8907	-37.805930678089034, 144.96000476544245
2024-04-17T03:12:26+05:30	2024-03-26T16:59:29+05:30	7023	Unoccupied	8910	-37.8058315555229, 144.9600214940022
2024-04-17T03:12:26+05:30	2024-03-26T10:30:55+05:30	7023	Present	8911	-37.80580745545886, 144.96002566125048
2024-04-17T03:12:26+05:30	2024-04-01T11:33:43+05:30	7023	Unoccupied	8912	-37.805783354944126, 144.96002982905105
2024-04-17T03:12:26+05:30	2024-03-27T13:27:59+05:30	7023	Present	8913	-37.80558523647365, 144.96006446089402
2024-04-17T03:12:26+05:30	2024-04-09T03:08:10+05:30	7023	Present	8923	-37.80541387971786, 144.96009430407395
2024-04-17T03:12:26+05:30	2024-04-09T10:20:28+05:30	7023	Unoccupied	8925	-37.80501036922354, 144.96016356476878
2024-04-17T03:12:26+05:30	2024-04-09T05:38:01+05:30	7023	Present	8932	-37.80481488179842, 144.96019729426985
2024-04-17T03:12:26+05:30	2024-04-09T10:44:30+05:30	7023	Present	8933	-37.80479078172101, 144.960201461392
2024-04-17T03:12:26+05:30	2024-04-07T15:28:01+05:30	7023	Present	8934	-37.80476668164328, 144.96020562849867
2024-04-17T03:12:26+05:30	2024-04-09T10:45:19+05:30	7023	Present	8935	-37.80474258156525, 144.96020979561484
2024-04-17T03:12:26+05:30	2024-04-09T10:50:49+05:30	7023	Unoccupied	8936	-37.804691725313766, 144.9602187878246
2024-04-17T03:12:26+05:30	2024-04-09T11:10:03+05:30	7023	Unoccupied	8942	-37.8045200728063, 144.9602480006114
2024-04-17T03:12:26+05:30	2024-04-09T10:49:39+05:30	7009	Unoccupied	8984	-37.8015164622472, 144.9586031720811
2024-04-17T03:12:26+05:30	2024-04-09T11:08:52+05:30	7009	Present	8989	-37.80105158956127, 144.95868547601086
2024-04-17T03:12:26+05:30	2024-04-09T11:00:32+05:30	7009	Unoccupied	8991	-37.80093866079969, 144.95870560329672
2024-04-17T03:12:26+05:30	2024-04-09T11:12:53+05:30	7009	Unoccupied	8993	-37.80082447469202, 144.95872596896504
2024-04-17T03:12:26+05:30	2024-04-09T10:48:57+05:30	7009	Unoccupied	9000	-37.800342093682005, 144.95881185992027
2024-04-17T03:12:26+05:30	2024-04-09T10:01:18+05:30	7009	Present	9007	-37.80139590997216, 144.95848303895573
2024-04-17T03:12:26+05:30	2023-11-16T00:52:17+05:30	7009	Present	9011	-37.80090472130229, 144.95856957983864
2024-04-17T03:12:26+05:30	2023-11-16T10:38:22+05:30	7009	Unoccupied	9013	-37.8004987263387, 144.95864093609924
2024-04-17T03:12:26+05:30	2024-04-09T10:38:34+05:30	7589	Present	9027	-37.801915667267835, 144.9583148793758
2024-04-17T03:12:26+05:30	2024-04-09T05:03:30+05:30	7083	Present	9035	-37.80196929051084, 144.95881276282785
2024-04-17T03:12:26+05:30	2024-04-09T11:09:44+05:30	7083	Unoccupied	9041	-37.80198792660855, 144.95898780986414
2024-04-17T03:12:26+05:30	2024-04-09T11:03:22+05:30	7012	Present	9082	-37.80300733128711, 144.95904083606914
2024-04-17T03:12:26+05:30	2024-04-09T06:20:11+05:30	7012	Unoccupied	9083	-37.80305806473507, 144.95906425306987
2024-04-17T03:12:26+05:30	2024-04-09T09:35:54+05:30	7012	Present	9089	-37.803074735005076, 144.95891699638042
2024-04-17T03:12:26+05:30	2024-04-09T11:03:43+05:30	7012	Present	9094	-37.803402575224204, 144.95922282468024
2024-04-17T03:12:26+05:30	2024-04-07T18:28:19+05:30	7008	Present	9103	-37.803919993814745, 144.95946123982847
2024-04-17T03:12:26+05:30	2024-04-09T09:59:35+05:30	7012	Present	9107	-37.8033744493906, 144.95905560489385
2024-04-17T03:12:26+05:30	2024-04-09T10:43:05+05:30	7107	Unoccupied	9184	-37.80500711415759, 144.96809373024325
2024-04-17T03:12:26+05:30	2024-04-09T10:33:33+05:30	7107	Unoccupied	9187	-37.80502940137404, 144.96829618852033
2024-04-17T03:12:26+05:30	2024-04-09T10:43:08+05:30	7107	Unoccupied	9188	-37.80503675161914, 144.9683636885309
2024-04-17T03:12:26+05:30	2024-04-09T10:56:00+05:30	7107	Unoccupied	9189	-37.80504396528997, 144.9684300661334
2024-04-17T03:12:26+05:30	2024-04-09T11:01:13+05:30	7097	Unoccupied	9191	-37.805037145897586, 144.96667513699146
2024-04-17T03:12:26+05:30	2024-04-09T09:21:45+05:30	7097	Unoccupied	9192	-37.8050449016139, 144.966747745195
2024-04-17T03:12:26+05:30	2024-04-09T10:27:45+05:30	7097	Unoccupied	9202	-37.804848948926534, 144.9666644855219
2024-04-17T03:12:26+05:30	2024-04-09T11:01:33+05:30	7394	Present	9340	-37.804743069707, 144.9590686672812
2024-04-17T03:12:26+05:30	2024-04-09T10:54:14+05:30	7394	Unoccupied	9344	-37.80494402936792, 144.95916129121264
2024-04-17T03:12:26+05:30	2024-04-09T10:20:35+05:30	7520	Present	9354	-37.804888632324605, 144.95861698154164
2024-04-17T03:12:26+05:30	2024-04-09T10:50:01+05:30	7520	Unoccupied	9355	-37.80493940709657, 144.95864036316067
2024-04-17T03:12:26+05:30	2024-04-09T10:04:37+05:30	7392	Present	9373	-37.80329074425858, 144.95836336946644
2024-04-17T03:12:26+05:30	2024-04-09T10:41:57+05:30	7392	Unoccupied	9376	-37.80313000809029, 144.95828911989497
2024-04-17T03:12:26+05:30	2024-04-09T04:37:16+05:30	7392	Unoccupied	9382	-37.80269858597897, 144.95808982173668
2024-04-17T03:12:26+05:30	2024-04-09T05:24:51+05:30	7392	Unoccupied	9383	-37.802647830225396, 144.95806637584144
2024-04-17T03:12:26+05:30	2024-04-09T09:48:04+05:30	7109	Unoccupied	9542	-37.804576918362514, 144.96245569073244
2024-04-17T03:12:26+05:30	2024-04-09T06:50:11+05:30	7095	Unoccupied	9568	-37.804723510553444, 144.9638140676837
2024-04-17T03:12:26+05:30	2024-04-09T10:35:30+05:30	7095	Present	9569	-37.80473102956163, 144.96388153733437
2024-04-17T03:12:26+05:30	2024-04-09T10:51:06+05:30	7095	Unoccupied	9571	-37.8047460236528, 144.9640160758492
2024-04-17T03:12:26+05:30	2024-04-09T11:12:32+05:30	7725	Present	9574	-37.804636610345014, 144.94943973121786
2024-04-17T03:12:26+05:30	2024-04-09T10:58:12+05:30	7725	Unoccupied	9598	-37.80470817912803, 144.94923768660107
2024-04-17T03:12:26+05:30	2024-04-09T04:58:10+05:30	7725	Present	9600	-37.80424624874155, 144.9493176273665
2024-04-17T03:12:26+05:30	2024-04-02T06:03:44+05:30	7725	Unoccupied	9608	-37.803720972893885, 144.94941015492924
2024-04-17T03:12:26+05:30	2024-04-09T10:56:19+05:30	7725	Unoccupied	9609	-37.803775427031525, 144.94940056402066
2024-04-17T03:12:26+05:30	2024-04-09T11:06:50+05:30	7725	Present	9613	-37.80398653905685, 144.94936336418544
2024-04-17T03:12:26+05:30	2024-04-09T10:25:34+05:30	7753	Unoccupied	9624	-37.80496880297507, 144.9485850569049
2024-04-17T03:12:26+05:30	2024-04-09T10:10:32+05:30	7753	Unoccupied	9626	-37.804961001384484, 144.94851534910026
2024-04-17T03:12:26+05:30	2024-04-09T11:09:53+05:30	7753	Unoccupied	9631	-37.805096996494115, 144.94880084548276
2024-04-17T03:12:26+05:30	2024-04-09T09:15:39+05:30	7753	Unoccupied	9632	-37.80509422812224, 144.94877284569418
2024-04-17T03:12:26+05:30	2024-04-09T08:07:22+05:30	7753	Unoccupied	9636	-37.80504385251781, 144.94832374754162
2024-04-17T03:12:26+05:30	2024-04-09T10:04:48+05:30	7753	Unoccupied	9640	-37.80505653600164, 144.94843582479643
2024-04-17T03:12:26+05:30	2024-04-09T10:54:30+05:30	7753	Unoccupied	9641	-37.80505969380327, 144.94846394844632
2024-04-17T03:12:26+05:30	2024-04-09T10:09:27+05:30	7753	Unoccupied	9642	-37.80506285277592, 144.94849204152175
2024-04-17T03:12:26+05:30	2024-04-09T05:23:20+05:30	7753	Present	9644	-37.805084823715234, 144.94868878910142
2024-04-17T03:12:26+05:30	2024-04-09T09:31:06+05:30	7753	Unoccupied	9647	-37.80507544979444, 144.94860444949109
2024-04-17T03:12:26+05:30	2024-04-09T09:54:54+05:30	7930	Unoccupied	9730	-37.810611148913466, 144.94900805910913
2024-04-17T03:12:26+05:30	2024-04-09T08:43:48+05:30	7930	Unoccupied	9736	-37.81034854531248, 144.94969754553495
2024-04-17T03:12:26+05:30	2024-04-09T10:04:54+05:30	7930	Unoccupied	9737	-37.81032697555239, 144.94975449627862
2024-04-17T03:12:26+05:30	2024-04-09T11:13:46+05:30	7034	Present	9934	-37.798781666883784, 144.9657566540459
2024-04-17T03:12:26+05:30	2024-04-09T11:03:56+05:30	7034	Present	9937	-37.798851417181055, 144.96574512875486
2024-04-17T03:12:26+05:30	2024-04-09T10:10:28+05:30	7034	Present	9940	-37.798923900258316, 144.96573279263313
2024-04-17T03:12:26+05:30	2024-04-09T10:32:33+05:30	7034	Unoccupied	9962	-37.799596759048725, 144.9656167702612
2024-04-17T03:12:26+05:30	2024-04-09T11:12:20+05:30	7034	Present	9964	-37.79966549651095, 144.96560496204282
2024-04-17T03:12:26+05:30	2024-04-09T11:03:41+05:30	7034	Unoccupied	9977	-37.800111665442536, 144.96552830056513
2024-04-17T03:12:26+05:30	2024-04-09T09:55:07+05:30	7034	Present	9978	-37.800137547278155, 144.96552385895035
2024-04-17T03:12:26+05:30	2024-04-09T11:08:33+05:30	7034	Present	9979	-37.80016340575269, 144.9655194098403
2024-04-17T03:12:26+05:30	2024-04-01T03:15:48+05:30	7048	Unoccupied	10019	-37.80072345579599, 144.96608497602006
2024-04-17T03:12:26+05:30	2024-04-09T10:44:14+05:30	7068	Present	10026	-37.79788615146533, 144.96751627350693
2024-04-17T03:12:26+05:30	2024-04-08T19:04:09+05:30	7068	Unoccupied	10028	-37.797943113262534, 144.96750625272773
2024-04-17T03:12:26+05:30	2024-04-09T10:23:48+05:30	7068	Present	10031	-37.797777302967035, 144.96753466990822
2024-04-17T03:12:26+05:30	2024-04-09T10:27:29+05:30	7068	Present	10037	-37.7978431740125, 144.9673414960781
2024-04-17T03:12:26+05:30	2024-04-09T11:13:18+05:30	7068	Unoccupied	10039	-37.79794580194292, 144.9673241220417
2024-04-17T03:12:26+05:30	2024-04-09T08:55:45+05:30	7068	Present	10045	-37.798388899205065, 144.96724828174536
2024-04-17T03:12:26+05:30	2024-04-09T04:54:19+05:30	7069	Present	10065	-37.800439363549835, 144.96689297478065
2024-04-17T03:12:26+05:30	2024-04-09T10:47:28+05:30	7069	Present	10067	-37.800325164407994, 144.96691326166385
2024-04-17T03:12:26+05:30	2024-04-09T10:25:12+05:30	7069	Present	10068	-37.80026758624585, 144.9669233202776
2024-04-17T03:12:26+05:30	2024-04-09T10:43:24+05:30	7069	Present	10072	-37.800097584625284, 144.9669530403258
2024-04-17T03:12:26+05:30	2024-04-09T05:26:24+05:30	7069	Present	10073	-37.8000409183776, 144.96696297533276
2024-04-17T03:12:26+05:30	2024-04-09T04:35:41+05:30	7069	Present	10074	-37.79998425257395, 144.96697291083706
2024-04-17T03:12:26+05:30	2024-04-09T04:28:15+05:30	7069	Present	10076	-37.79987091296193, 144.9669927623949
2024-04-17T03:12:26+05:30	2024-04-09T11:10:26+05:30	7939	Unoccupied	57651	-37.8095913366171, 144.95242787718308
2024-04-17T03:12:26+05:30	2024-04-09T11:10:25+05:30	7939	Present	57650	-37.80964123882298, 144.95245433189928
2024-04-17T03:12:26+05:30	2024-04-09T10:44:21+05:30	7939	Unoccupied	57646	-37.80984075270797, 144.95256009473428
2024-04-17T03:12:26+05:30	2024-04-09T10:53:45+05:30	7939	Present	57642	-37.81004057439919, 144.95266502921604
2024-04-17T03:12:26+05:30	2024-04-08T04:06:03+05:30	7041	Present	10304	-37.804175762115065, 144.96483505013276
2024-04-17T03:12:26+05:30	2024-04-08T05:38:24+05:30	7041	Present	10307	-37.80410614903056, 144.96484718236897
2024-04-17T03:12:26+05:30	2024-04-08T04:55:33+05:30	7041	Present	10423	-37.80396625731877, 144.9648715264069
2024-04-17T03:12:26+05:30	2024-04-08T06:07:00+05:30	7041	Unoccupied	10425	-37.80392079423322, 144.96487945845615
2024-04-17T03:12:26+05:30	2024-04-08T03:35:30+05:30	7031	Present	10435	-37.80318601205418, 144.965007447485
2024-04-17T03:12:26+05:30	2024-04-08T01:30:09+05:30	7031	Present	10436	-37.80316229894693, 144.96501156827213
2024-04-17T03:12:26+05:30	2024-04-08T01:44:19+05:30	7031	Present	10439	-37.80309000503276, 144.96502413092435
2024-04-17T03:12:26+05:30	2024-04-08T05:23:03+05:30	7031	Present	10440	-37.80298603122344, 144.96504240900452
2024-04-17T03:12:26+05:30	2024-04-08T05:16:49+05:30	7031	Present	10444	-37.802883984598495, 144.96506019398265
2024-04-17T03:12:26+05:30	2024-04-08T05:52:33+05:30	7031	Unoccupied	10445	-37.80285950842733, 144.96506445799253
2024-04-17T03:12:26+05:30	2024-04-08T01:59:25+05:30	7031	Present	10446	-37.80246069806738, 144.96512883787238
2024-04-17T03:12:26+05:30	2024-04-08T01:44:49+05:30	7031	Present	10449	-37.80238505856995, 144.9651418460388
2024-04-17T03:12:26+05:30	2024-04-08T01:59:14+05:30	7031	Present	10450	-37.80236006284562, 144.96514613596125
2024-04-17T03:12:26+05:30	2024-04-08T01:46:32+05:30	7031	Present	10451	-37.80233506621038, 144.9651504256826
2024-04-17T03:12:26+05:30	2024-04-08T01:17:10+05:30	7031	Present	10458	-37.802134009997836, 144.9651849349357
2024-04-17T03:12:26+05:30	2024-04-07T17:38:22+05:30	7031	Unoccupied	10459	-37.80174660671024, 144.9652527588952
2024-04-17T03:12:26+05:30	2024-04-08T05:01:42+05:30	7031	Present	10462	-37.801674358161875, 144.96526515904708
2024-04-17T03:12:26+05:30	2024-04-08T05:01:00+05:30	7031	Present	10476	-37.80119442154024, 144.9653475284801
2024-04-17T03:12:26+05:30	2024-04-08T05:58:16+05:30	7031	Unoccupied	10477	-37.80116988155065, 144.96535174237314
2024-04-17T03:12:26+05:30	2024-04-08T04:44:24+05:30	7031	Present	10481	-37.80104775296965, 144.9653727081131
2024-04-17T03:12:26+05:30	2024-04-08T05:48:53+05:30	7031	Unoccupied	10482	-37.80102321673774, 144.96537691458144
2024-04-17T03:12:26+05:30	2024-04-08T04:52:43+05:30	7031	Present	10484	-37.80097411747066, 144.96538534120913
2024-04-17T03:12:26+05:30	2024-04-08T04:55:15+05:30	7031	Present	10485	-37.80094956738132, 144.9653895545058
2024-04-17T03:12:26+05:30	2024-04-08T05:12:35+05:30	7031	Present	10489	-37.80133670899544, 144.96532311084553
2024-04-17T03:12:26+05:30	2024-04-08T05:35:09+05:30	7033	Unoccupied	10517	-37.8030988995137, 144.9651434925138
2024-04-17T03:12:26+05:30	2024-04-08T02:22:00+05:30	7033	Present	10532	-37.80229077150409, 144.96528230050825
2024-04-17T03:12:26+05:30	2024-04-09T08:32:33+05:30	7007	Present	10561	-37.804232757262774, 144.9618122339159
2024-04-17T03:12:26+05:30	2024-04-09T02:24:21+05:30	7020	Unoccupied	10646	-37.80416081524478, 144.96170954586174
2024-04-17T03:12:26+05:30	2024-04-09T10:48:01+05:30	7020	Unoccupied	10347	-37.803463635854, 144.96206363988443
2024-04-17T03:12:26+05:30	2024-04-09T11:11:46+05:30	7066	Unoccupied	10353	-37.80464251440732, 144.96617255973592
2024-04-17T03:12:26+05:30	2024-04-09T10:59:41+05:30	7066	Present	10354	-37.80458895892471, 144.96618183094188
2024-04-17T03:12:26+05:30	2024-04-09T11:12:45+05:30	7066	Unoccupied	10355	-37.80453540435107, 144.966191101022
2024-04-17T03:12:26+05:30	2024-04-09T11:03:48+05:30	7066	Unoccupied	10359	-37.804228457885884, 144.9662468878979
2024-04-17T03:12:26+05:30	2024-04-09T10:58:28+05:30	7066	Present	10360	-37.8041748791339, 144.96625600239196
2024-04-17T03:12:26+05:30	2024-04-09T10:42:20+05:30	7066	Present	10368	-37.803748349028865, 144.96632716361978
2024-04-17T03:12:26+05:30	2024-04-09T10:47:28+05:30	7066	Unoccupied	10372	-37.80429838366434, 144.96640435218583
2024-04-17T03:12:26+05:30	2024-04-03T12:59:14+05:30	7066	Present	10383	-37.803632342097785, 144.966517218683
2024-04-17T03:12:26+05:30	2024-04-09T11:04:43+05:30	7072	Present	10392	-37.801260476100936, 144.96693236479683
2024-04-17T03:12:26+05:30	2024-04-09T10:27:45+05:30	7072	Present	10397	-37.801573498576104, 144.96687908968295
2024-04-17T03:12:26+05:30	2024-04-09T04:25:17+05:30	7072	Present	10399	-37.80168199154762, 144.9668606203311
2024-04-17T03:12:26+05:30	2024-04-09T04:46:25+05:30	7072	Present	10400	-37.80173632293558, 144.96685131856532
2024-04-17T03:12:26+05:30	2024-03-25T16:34:08+05:30	7752	Present	10670	-37.8058215769871, 144.95461809264532
2024-04-17T03:12:26+05:30	2024-03-25T16:41:16+05:30	7752	Present	10672	-37.80580572269983, 144.954477568818
2024-04-17T03:12:26+05:30	2024-04-09T10:08:51+05:30	7752	Unoccupied	10706	-37.805621568629306, 144.95449038731738
2024-04-17T03:12:26+05:30	2024-04-09T10:23:46+05:30	7752	Present	10709	-37.8056443268013, 144.95469212796456
2024-04-17T03:12:26+05:30	2024-04-09T11:03:34+05:30	7739	Unoccupied	10717	-37.80402395233904, 144.95107610157768
2024-04-17T03:12:26+05:30	2024-04-01T05:23:50+05:30	7739	Present	10730	-37.80487724273593, 144.95092402466457
2024-04-17T03:12:26+05:30	2024-04-09T07:32:05+05:30	7739	Present	10732	-37.80497906772746, 144.95090601029813
2024-04-17T03:12:26+05:30	2024-04-08T12:37:07+05:30	7740	Present	10743	-37.80374279657992, 144.95089124300307
2024-04-17T03:12:26+05:30	2024-04-09T05:29:36+05:30	7740	Present	10744	-37.803689182408135, 144.95090037507902
2024-04-17T03:12:26+05:30	2024-04-09T11:09:25+05:30	7740	Unoccupied	10746	-37.8035841184862, 144.95091824334895
2024-04-17T03:12:26+05:30	2024-04-09T10:57:03+05:30	7923	Present	10828	-37.80714143037842, 144.95492406838113
2024-04-17T03:12:26+05:30	2024-04-09T10:11:28+05:30	7923	Unoccupied	10829	-37.80711601978986, 144.9549286870989
2024-04-17T03:12:26+05:30	2024-04-09T10:19:16+05:30	7923	Present	10830	-37.80709106905422, 144.95493314703407
2024-04-17T03:12:26+05:30	2024-04-09T10:54:53+05:30	7923	Present	10832	-37.807038370124474, 144.9549425700414
2024-04-17T03:12:26+05:30	2024-04-09T07:33:48+05:30	7923	Unoccupied	10842	-37.80674267787403, 144.9549952429489
2024-04-17T03:12:26+05:30	2024-04-09T04:55:24+05:30	7923	Present	10846	-37.80661752132907, 144.95501761173506
2024-04-17T03:12:26+05:30	2024-04-01T20:33:26+05:30	7923	Present	10862	-37.80609244133468, 144.9551114583318
2024-04-17T03:12:26+05:30	2024-04-07T16:02:44+05:30	7923	Unoccupied	10863	-37.80606703764444, 144.95511600488607
2024-04-17T03:12:26+05:30	2024-04-09T04:14:02+05:30	7922	Present	10865	-37.80745123892148, 144.95475435086428
2024-04-17T03:12:26+05:30	2024-04-09T04:06:41+05:30	7922	Present	10878	-37.80639474328308, 144.95517460117145
2024-04-17T03:12:26+05:30	2024-04-09T10:01:58+05:30	7981	Unoccupied	10879	-37.80541069713534, 144.9502629920902
2024-04-17T03:12:26+05:30	2024-04-09T07:56:53+05:30	7981	Unoccupied	10887	-37.805435429603435, 144.9504805769861
2024-04-17T03:12:26+05:30	2024-04-09T10:37:05+05:30	7981	Unoccupied	10892	-37.805513755265714, 144.95030026819356
2024-04-17T03:12:26+05:30	2024-04-07T17:11:39+05:30	7981	Unoccupied	10894	-37.80552005125439, 144.95035466483046
2024-04-17T03:12:26+05:30	2024-04-08T09:39:09+05:30	7981	Unoccupied	10898	-37.80553237006271, 144.95046346447572
2024-04-17T03:12:26+05:30	2024-04-09T08:36:21+05:30	7981	Unoccupied	10901	-37.8054266053832, 144.95011936846646
2024-04-17T03:12:26+05:30	2024-04-09T06:48:55+05:30	7981	Unoccupied	10903	-37.80546999750474, 144.95011222818545
2024-04-17T03:12:26+05:30	2024-04-09T09:27:40+05:30	7981	Unoccupied	10904	-37.80549233270572, 144.9501085536166
2024-04-17T03:12:26+05:30	2024-04-09T08:48:27+05:30	7981	Unoccupied	10907	-37.80555870475668, 144.95009770155596
2024-04-17T03:12:26+05:30	2023-06-08T02:04:08+05:30	7924	Unoccupied	11113	-37.8057341335427, 144.9521626699863
2024-04-17T03:12:26+05:30	2023-06-07T06:36:40+05:30	7924	Present	11115	-37.8058611196018, 144.952139906509
2024-04-17T03:12:26+05:30	2023-06-05T13:05:13+05:30	7924	Unoccupied	11126	-37.806169736873, 144.95208450475894
2024-04-17T03:12:26+05:30	2023-05-27T22:10:41+05:30	7924	Unoccupied	11127	-37.80619292786605, 144.9520803419266
2024-04-17T03:12:26+05:30	2024-04-09T10:20:18+05:30	7988	Unoccupied	11239	-37.80648908388493, 144.95387619148622
2024-04-17T03:12:26+05:30	2024-04-08T11:37:53+05:30	7988	Unoccupied	11242	-37.806643980452876, 144.95394738906856
2024-04-17T03:12:26+05:30	2024-04-08T05:11:34+05:30	7988	Present	11243	-37.806695613394126, 144.95397112147248
2024-04-17T03:12:26+05:30	2024-04-08T10:26:44+05:30	7988	Unoccupied	11244	-37.806747245410634, 144.95399485501753
2024-04-17T03:12:26+05:30	2024-04-09T06:16:53+05:30	7988	Present	11245	-37.80679852044474, 144.95401878515966
2024-04-17T03:12:26+05:30	2024-04-09T08:35:05+05:30	7993	Unoccupied	11250	-37.80742665704876, 144.95455583716316
2024-04-17T03:12:26+05:30	2024-04-09T09:06:10+05:30	7993	Unoccupied	11253	-37.807030788089975, 144.95437489033912
2024-04-17T03:12:26+05:30	2024-04-09T07:42:18+05:30	7993	Unoccupied	11257	-37.80682314214508, 144.95428025752082
2024-04-17T03:12:26+05:30	2024-04-08T16:14:55+05:30	7993	Present	11263	-37.80644019666593, 144.9541056315923
2024-04-17T03:12:26+05:30	2024-04-09T10:21:49+05:30	7936	Present	11421	-37.812166585331795, 144.95051937945937
2024-04-17T03:12:26+05:30	2024-04-09T04:00:55+05:30	7936	Present	11423	-37.81212940205131, 144.9506509809102
2024-04-17T03:12:26+05:30	2024-04-09T11:09:04+05:30	7748	Unoccupied	11479	-37.80312601550219, 144.95028936577094
2024-04-17T03:12:26+05:30	2024-04-09T10:31:43+05:30	7748	Unoccupied	11487	-37.803167079390164, 144.95066099969833
2024-04-17T03:12:26+05:30	2024-04-09T10:07:13+05:30	7748	Unoccupied	11492	-37.80318419260959, 144.95081336020553
2024-04-17T03:12:26+05:30	2024-04-09T10:24:57+05:30	7532	Present	63241	-37.81698561653002, 144.9576001542189
2024-04-17T03:12:26+05:30	2024-04-09T11:12:09+05:30	7532	Present	63239	-37.81694890635765, 144.95772898544482
2024-04-17T03:12:26+05:30	2024-04-09T10:46:25+05:30	7534	Present	63217	-37.81681455360035, 144.95786746467473
2024-04-17T03:12:26+05:30	2024-04-09T09:40:21+05:30	7532	Present	63214	-37.816759786443036, 144.95806288472357
2024-04-17T03:12:26+05:30	2024-04-09T10:14:32+05:30	7532	Present	63213	-37.81674118682413, 144.95812807807323
2024-04-17T03:12:26+05:30	2024-04-09T11:12:04+05:30	7726	Unoccupied	11793	-37.80041957546746, 144.9556578780248
2024-04-17T03:12:26+05:30	2024-04-09T10:13:29+05:30	7025	Unoccupied	11805	-37.8051305338645, 144.96177305549986
2024-04-17T03:12:26+05:30	2024-04-09T10:40:47+05:30	7025	Unoccupied	11806	-37.80507806285682, 144.96178224560674
2024-04-17T03:12:26+05:30	2024-04-09T10:17:06+05:30	7025	Unoccupied	11808	-37.8048613248529, 144.96182089619322
2024-04-17T03:12:26+05:30	2024-04-09T09:01:45+05:30	7025	Present	11858	-37.80601896274469, 144.9613794851821
2024-04-17T03:12:26+05:30	2024-04-09T10:44:18+05:30	7019	Unoccupied	11872	-37.80488350357061, 144.96158090286139
2024-04-17T03:12:26+05:30	2024-04-09T07:27:40+05:30	7727	Present	11877	-37.800805588909014, 144.95613978235696
2024-04-17T03:12:26+05:30	2024-04-09T09:30:30+05:30	7708	Present	11929	-37.80149840416573, 144.9546578797619
2024-04-17T03:12:26+05:30	2024-04-08T12:39:46+05:30	7708	Unoccupied	11931	-37.80127791999085, 144.9549370169633
2024-04-17T03:12:26+05:30	2024-03-21T06:02:04+05:30	7708	Present	11933	-37.801196468157144, 144.95504013951893
2024-04-17T03:12:26+05:30	2024-04-09T11:13:15+05:30	7708	Unoccupied	11935	-37.80104684509336, 144.9552288087205
2024-04-17T03:12:26+05:30	2024-04-09T11:01:54+05:30	7708	Unoccupied	11944	-37.80153839590258, 144.95493989008185
2024-04-17T03:12:26+05:30	2024-04-01T07:47:44+05:30	7787	Present	11959	-37.80023759118413, 144.9629521094455
2024-04-17T03:12:26+05:30	2024-03-31T22:20:33+05:30	7787	Present	11965	-37.800279186675425, 144.96333587163048
2024-04-17T03:12:26+05:30	2024-04-09T09:48:34+05:30	7728	Present	12027	-37.79826928682944, 144.95295685806107
2024-04-17T03:12:26+05:30	2024-04-09T11:05:11+05:30	7728	Unoccupied	12030	-37.79837334237603, 144.95308777517064
2024-04-17T03:12:26+05:30	2024-04-09T10:26:47+05:30	7728	Present	12031	-37.79842653247071, 144.95315447010427
2024-04-17T03:12:26+05:30	2024-04-09T11:03:31+05:30	7766	Present	12077	-37.80087126973085, 144.95332118629088
2024-04-17T03:12:26+05:30	2024-04-09T08:54:53+05:30	7720	Present	12112	-37.79858840728779, 144.95212787634355
2024-04-17T03:12:26+05:30	2024-04-09T07:59:06+05:30	7720	Present	12114	-37.79861988549652, 144.95208766661227
2024-04-17T03:12:26+05:30	2024-04-09T11:04:34+05:30	7720	Unoccupied	12117	-37.79868869830504, 144.9520004390641
2024-04-17T03:12:26+05:30	2024-04-09T10:54:00+05:30	7720	Unoccupied	12119	-37.79872316190999, 144.95195644038654
2024-04-17T03:12:26+05:30	2024-04-09T09:48:42+05:30	7720	Unoccupied	12120	-37.7987404814148, 144.95193432902607
2024-04-17T03:12:26+05:30	2024-04-08T05:12:32+05:30	7720	Present	12126	-37.79886412173153, 144.95177630840527
2024-04-17T03:12:26+05:30	2024-04-09T09:44:58+05:30	7757	Present	12283	-37.79967282681985, 144.9527143309441
2024-04-17T03:12:26+05:30	2024-04-09T10:55:07+05:30	7757	Present	12285	-37.79959698052443, 144.95281077286185
2024-04-17T03:12:26+05:30	2024-04-09T10:29:40+05:30	7757	Present	12287	-37.79951785385988, 144.95291071736813
2024-04-17T03:12:26+05:30	2024-04-09T10:35:26+05:30	7350	Present	56524	-37.81671279599158, 144.95734494601334
2024-04-17T03:12:26+05:30	2024-04-09T11:12:36+05:30	7529	Present	62711	-37.813154832998556, 144.97060288748185
2024-04-17T03:12:26+05:30	2024-04-09T10:29:16+05:30	7679	Unoccupied	12775	-37.80596466649422, 144.95890888725944
2024-04-17T03:12:26+05:30	2024-04-09T11:03:57+05:30	7871	Unoccupied	12781	-37.82464460903405, 144.9604760819723
2024-04-17T03:12:26+05:30	2024-04-09T09:40:08+05:30		Present	12788	-37.82429379258844, 144.96059151402804
2024-04-17T03:12:26+05:30	2024-04-09T09:51:51+05:30	7871	Unoccupied	12787	-37.824344033617244, 144.96057494788172
2024-04-17T03:12:26+05:30	2024-04-09T10:00:02+05:30		Present	12785	-37.82410691069292, 144.9606522989443
2024-04-17T03:12:26+05:30	2024-04-09T10:18:03+05:30	7871	Unoccupied	12793	-37.82415694190567, 144.96063584378692
2024-04-17T03:12:26+05:30	2024-04-09T10:21:37+05:30	7871	Unoccupied	12795	-37.824493459597704, 144.96029637522622
2024-04-17T03:12:26+05:30	2024-04-09T11:12:57+05:30	7871	Unoccupied	12804	-37.82428425198165, 144.96036523733568
2024-04-17T03:12:26+05:30	2024-04-09T09:23:57+05:30	7900	Unoccupied	12869	-37.829855424220526, 144.969079319622
2024-04-17T03:12:26+05:30	2024-04-09T09:58:17+05:30	7900	Unoccupied	12871	-37.829740470883564, 144.96902592708838
2024-04-17T03:12:26+05:30	2024-04-09T10:14:12+05:30	7900	Unoccupied	12872	-37.829683325899786, 144.96899944271865
2024-04-17T03:12:26+05:30	2024-04-09T10:52:53+05:30	7900	Unoccupied	12874	-37.82957714534134, 144.96895038402326
2024-04-17T03:12:26+05:30	2024-04-09T10:11:28+05:30	7899	Unoccupied	12883	-37.82958290641374, 144.9690764825603
2024-04-17T03:12:26+05:30	2024-04-09T09:49:38+05:30	7828	Present	12887	-37.82918036666882, 144.96920419890168
2024-04-17T03:12:26+05:30	2024-04-09T10:56:36+05:30	7828	Present	12889	-37.829157803847295, 144.96928169865174
2024-04-17T03:12:26+05:30	2024-04-09T11:02:27+05:30	7830	Unoccupied	12892	-37.829089146853974, 144.9695062672568
2024-04-17T03:12:26+05:30	2024-04-09T09:33:50+05:30	7828	Unoccupied	12898	-37.82899689623794, 144.96983500358908
2024-04-17T03:12:26+05:30	2024-04-09T08:24:19+05:30	7828	Unoccupied	12900	-37.828977448833044, 144.96990296687818
2024-04-17T03:12:26+05:30	2024-04-09T07:28:50+05:30	7828	Unoccupied	12901	-37.82896730531246, 144.96993785844535
2024-04-17T03:12:26+05:30	2024-04-09T09:23:25+05:30	7828	Unoccupied	12904	-37.82893652559695, 144.97004366349586
2024-04-17T03:12:26+05:30	2024-04-08T12:06:27+05:30	7828	Unoccupied	12906	-37.82891526202417, 144.97011668640872
2024-04-17T03:12:26+05:30	2024-04-09T09:29:15+05:30	7828	Unoccupied	12909	-37.828883810188884, 144.97022488831203
2024-04-17T03:12:26+05:30	2024-04-09T10:27:30+05:30	7828	Unoccupied	12916	-37.82877889100024, 144.97058682439047
2024-04-17T03:12:26+05:30	2024-04-09T10:02:12+05:30	7828	Unoccupied	12918	-37.82875729329173, 144.97066021859257
2024-04-17T03:12:26+05:30	2024-04-09T09:59:53+05:30	7828	Present	12926	-37.82884921061235, 144.97076981606037
2024-04-17T03:12:26+05:30	2024-04-09T11:12:47+05:30	7827	Present	12938	-37.829242778063765, 144.96941517917367
2024-04-17T03:12:26+05:30	2024-04-09T00:29:00+05:30	7843	Unoccupied	13372	-37.830250215919534, 144.9698679892623
2024-04-17T03:12:26+05:30	2024-04-06T08:28:45+05:30	7843	Present	13386	-37.82999106592878, 144.97072232667648
2024-04-17T03:12:26+05:30	2024-04-09T10:45:59+05:30	7843	Unoccupied	13387	-37.82997234480033, 144.97078761531463
2024-04-17T03:12:26+05:30	2024-04-09T09:31:06+05:30	7985	Unoccupied	13122	-37.80838886003194, 144.9526230069885
2024-04-17T03:12:26+05:30	2023-04-07T11:12:20+05:30	7985	Present	13127	-37.808202973827676, 144.95326759976007
2024-04-17T03:12:26+05:30	2024-04-07T17:25:58+05:30	7985	Present	13132	-37.80834899622329, 144.9531702875403
2024-04-17T03:12:26+05:30	2024-03-15T12:54:38+05:30	7677	Present	13536	-37.80691285972446, 144.96045934468148
2024-04-17T03:12:26+05:30	2024-03-15T02:18:55+05:30	7528	Present	63133	-37.81616879805182, 144.96046718573854
2024-04-17T03:12:26+05:30	2024-03-14T21:02:36+05:30		Present	63130	-37.81607153982473, 144.96080982076225
2024-04-17T03:12:26+05:30	2024-03-15T02:26:00+05:30	7527	Present	63125	-37.816279675665896, 144.9599015153093
2024-04-17T03:12:26+05:30	2024-04-09T06:23:26+05:30	7707	Present	13916	-37.80213991548574, 144.95598987251861
2024-04-17T03:12:26+05:30	2024-04-09T09:29:40+05:30	7860	Unoccupied	14048	-37.828435639574266, 144.96628113750506
2024-04-17T03:12:26+05:30	2024-04-09T07:40:31+05:30	7860	Unoccupied	14057	-37.82842325787376, 144.96621566277736
2024-04-17T03:12:26+05:30	2024-03-30T08:18:25+05:30	7860	Present	14044	-37.82841181118903, 144.96660921669536
2024-04-17T03:12:26+05:30	2024-04-03T04:53:39+05:30	7860	Present	14039	-37.828424510331175, 144.9666760478588
2024-04-17T03:12:26+05:30	2023-08-22T01:06:07+05:30	7386	Present	14148	-37.80035297325583, 144.95773603009314
2024-04-17T03:12:26+05:30	2023-08-21T04:00:34+05:30	7386	Present	14150	-37.80046574698169, 144.95772284809544
2024-04-17T03:12:26+05:30	2024-04-05T05:03:33+05:30	7386	Present	14152	-37.80057646008268, 144.95770975437972
2024-04-17T03:12:26+05:30	2024-04-09T11:12:46+05:30	7003	Unoccupied	14166	-37.802247408179795, 144.95961962583084
2024-04-17T03:12:26+05:30	2024-04-09T03:34:50+05:30	7003	Present	14169	-37.80249994621953, 144.95964662856005
2024-04-17T03:12:26+05:30	2024-04-09T10:56:09+05:30	7003	Unoccupied	14175	-37.80316694582036, 144.95995456800702
2024-04-17T03:12:26+05:30	2024-04-09T08:49:03+05:30	7003	Present	14325	-37.803591419357254, 144.95990130771875
2024-04-17T03:12:26+05:30	2024-04-09T11:03:30+05:30	7003	Unoccupied	14327	-37.803482109038455, 144.95985100469983
2024-04-17T03:12:26+05:30	2024-03-16T17:29:59+05:30	7650	Present	14340	-37.8221828507906, 144.9698495741111
2024-04-17T03:12:26+05:30	2024-04-09T11:02:54+05:30	7650	Present	14342	-37.82228453454348, 144.96989591190692
2024-04-17T03:12:26+05:30	2024-04-09T11:10:26+05:30	7650	Present	14344	-37.82238619818942, 144.96994213860177
2024-04-17T03:12:26+05:30	2024-04-09T11:01:13+05:30	7650	Present	14345	-37.82243714748575, 144.96996547793566
2024-04-17T03:12:26+05:30	2024-04-09T09:57:02+05:30	7650	Present	14352	-37.822793333292104, 144.97012699114765
2024-04-17T03:12:26+05:30	2024-04-09T11:08:10+05:30	7538	Unoccupied	64215	-37.81048616296172, 144.97210511002626
2024-04-17T03:12:26+05:30	2024-04-09T10:24:01+05:30	7500	Unoccupied	67234	-37.81146183576996, 144.95768075229202
2024-04-17T03:12:26+05:30	2024-04-09T09:11:30+05:30	7541	Unoccupied	65865	-37.80901282806044, 144.96970154810543
2024-04-17T03:12:26+05:30	2024-04-09T11:12:42+05:30		Unoccupied	14635	-37.80824127329788, 144.95982322511662
2024-04-17T03:12:26+05:30	2024-04-09T10:24:07+05:30	7476	Unoccupied	56719	-37.81865149561024, 144.9568911084284
2024-04-17T03:12:26+05:30	2024-04-09T10:34:41+05:30	7476	Unoccupied	56720	-37.818600785721294, 144.9568677188758
2024-04-17T03:12:26+05:30	2024-04-09T10:58:06+05:30		Present	65190	-37.81064203847192, 144.96820358907266
2024-04-17T03:12:26+05:30	2024-04-09T09:48:00+05:30	7067	Present	14727	-37.80280177987203, 144.96647865089622
2024-04-17T03:12:26+05:30	2024-04-09T11:13:42+05:30	7538	Unoccupied	64268	-37.810960212248105, 144.97066680013327
2024-04-17T03:12:26+05:30	2024-04-09T02:02:29+05:30	7003	Unoccupied	14331	-37.803122055294786, 144.95968430055194
2024-04-17T03:12:26+05:30	2024-04-09T10:55:52+05:30	7436	Unoccupied	60139	-37.81639652425794, 144.97139789783475
2024-04-17T03:12:26+05:30	2024-04-09T11:10:59+05:30	7103	Unoccupied	9534	-37.80419586107705, 144.96071711956353
2024-04-17T03:12:26+05:30	2024-04-09T04:18:07+05:30	7103	Present	9533	-37.80418759063965, 144.96064405994338
2024-04-17T03:12:26+05:30	2024-04-09T11:05:59+05:30	7594	Present	54337	-37.81418708917743, 144.9603241836145
2024-04-17T03:12:26+05:30	2024-04-09T03:28:07+05:30	7727	Present	14858	-37.80102856660713, 144.95641996698578
2024-04-17T03:12:26+05:30	2024-04-09T10:56:56+05:30	7647	Present	50518	-37.8100665581144, 144.97232129845833
2024-04-17T03:12:26+05:30	2024-04-09T10:38:57+05:30	7418	Unoccupied	61652	-37.820014035321634, 144.95509897190527
2024-04-17T03:12:26+05:30	2024-04-09T10:52:50+05:30	7160	Present	15020	-37.813889614282516, 144.94115318163546
2024-04-17T03:12:26+05:30	2024-04-09T10:17:30+05:30	7160	Present	15022	-37.813986854268634, 144.9412126802025
2024-04-17T03:12:26+05:30	2024-04-09T11:01:08+05:30		Present	15023	-37.81403349531159, 144.94124113346405
2024-04-17T03:12:26+05:30	2024-04-09T09:11:03+05:30	7628	Present	51814	-37.814264881395786, 144.96889419617943
2024-04-17T03:12:26+05:30	2024-04-09T11:12:43+05:30	7630	Present	51614	-37.81620493158199, 144.96978894261684
2024-04-17T03:12:26+05:30	2024-04-09T09:35:33+05:30	7012	Present	15087	-37.80230376200995, 144.95856515632403
2024-04-17T03:12:26+05:30	2024-04-09T09:21:13+05:30	7034	Present	9975	-37.80003588946278, 144.96554144012316
2024-04-17T03:12:26+05:30	2024-04-09T10:25:14+05:30	7359	Unoccupied	61928	-37.815164498515514, 144.96738537228407
2024-04-17T03:12:26+05:30	2024-04-08T16:37:32+05:30	7019	Unoccupied	11868	-37.80510098497176, 144.96154278656627
2024-04-17T03:12:26+05:30	2024-04-09T10:56:45+05:30	7025	Present	11834	-37.80536790408701, 144.961612693821
2024-04-17T03:12:26+05:30	2024-04-09T10:47:05+05:30	7025	Present	15321	-37.804687036086804, 144.96173229281166
2024-04-17T03:12:26+05:30	2024-04-09T11:05:47+05:30	7025	Unoccupied	11820	-37.80488985174565, 144.96169661037794
2024-04-17T03:12:26+05:30	2024-04-09T11:01:11+05:30	7025	Unoccupied	11818	-37.8048401024667, 144.961705342315
2024-04-17T03:12:26+05:30	2024-04-09T09:31:43+05:30	7025	Present	11815	-37.80476492224104, 144.96171853872244
2024-04-17T03:12:26+05:30	2024-04-09T09:46:39+05:30	7025	Unoccupied	11824	-37.80501567349329, 144.9616745262342
2024-04-17T03:12:26+05:30	2024-04-09T10:02:43+05:30	7674	Present	51841	-37.81416846039663, 144.96872667889681
2024-04-17T03:12:26+05:30	2024-04-09T10:46:57+05:30	7674	Present	51839	-37.814215967467725, 144.9687480308728
2024-04-17T03:12:26+05:30	2024-04-09T10:53:59+05:30	7674	Present	51837	-37.81426349951171, 144.96876939303223
2024-04-17T03:12:26+05:30	2024-04-09T11:12:37+05:30	7674	Unoccupied	51830	-37.81443007116168, 144.9688443057432
2024-04-17T03:12:26+05:30	2024-04-09T10:21:50+05:30	7674	Present	51827	-37.814502169560754, 144.96887680361226
2024-04-17T03:12:26+05:30	2024-04-09T11:12:48+05:30	7501	Unoccupied	66958	-37.809152976599904, 144.9655807252775
2024-04-17T03:12:26+05:30	2024-04-09T10:32:21+05:30	7501	Present	66957	-37.809134126891536, 144.965644540021
2024-04-17T03:12:26+05:30	2024-04-09T11:10:38+05:30	7502	Unoccupied	66955	-37.80909635924424, 144.96577225951415
2024-04-17T03:12:26+05:30	2024-04-09T10:58:32+05:30	7547	Present	66424	-37.81316280193611, 144.9552938589732
2024-04-17T03:12:26+05:30	2024-04-09T07:52:15+05:30	7566	Present	65545	-37.81327695104594, 144.95885266405645
2024-04-17T03:12:26+05:30	2024-04-09T11:12:44+05:30	7569	Present	65241	-37.811068808708015, 144.96671798042107
2024-04-17T03:12:26+05:30	2024-04-09T11:01:19+05:30	7569	Unoccupied	65244	-37.81112450884895, 144.96652963017024
2024-04-17T03:12:26+05:30	2024-04-09T09:45:45+05:30		Present	15346	-37.809407812769734, 144.9605240413722
2024-04-17T03:12:26+05:30	2024-03-29T04:53:27+05:30		Present	15347	-37.809428788640695, 144.96045209053898
2024-04-17T03:12:26+05:30	2024-04-09T09:07:00+05:30	7836	Unoccupied	16028	-37.829067301765335, 144.96707933661708
2024-04-17T03:12:26+05:30	2024-04-09T11:05:58+05:30	7766	Present	12081	-37.800475718439, 144.9538215852339
2024-04-17T03:12:26+05:30	2024-04-09T09:24:59+05:30	7846	Present	16296	-37.82533926053816, 144.96972529620626
2024-04-17T03:12:26+05:30	2024-04-09T11:07:30+05:30	7846	Present	16325	-37.82512948683427, 144.9700826697956
2024-04-17T03:12:26+05:30	2024-04-09T10:55:50+05:30	7846	Present	16331	-37.825145658378204, 144.97002721328147
2024-04-17T03:12:26+05:30	2024-04-09T10:49:29+05:30	7846	Unoccupied	16327	-37.825177594069174, 144.96991736902464
2024-04-17T03:12:26+05:30	2024-04-09T06:46:48+05:30	7846	Present	16322	-37.82521881059925, 144.9697761356502
2024-04-17T03:12:26+05:30	2024-04-09T10:55:45+05:30	7846	Present	16321	-37.82522705815116, 144.96974789056947
2024-04-17T03:12:26+05:30	2024-04-09T05:44:53+05:30	7846	Present	16319	-37.82524325678055, 144.96969247252727
2024-04-17T03:12:26+05:30	2024-04-09T10:55:40+05:30	7846	Unoccupied	16317	-37.82527566758752, 144.9695816358065
2024-04-17T03:12:26+05:30	2024-04-09T11:00:55+05:30	7331	Unoccupied	53817	-37.81808825796743, 144.96275785864265
2024-04-17T03:12:26+05:30	2024-04-09T10:50:44+05:30	7416	Present	61248	-37.81772102446043, 144.96274844311608
2024-04-17T03:12:26+05:30	2024-04-09T11:13:24+05:30	7844	Present	16578	-37.82632159394106, 144.96791306012273
2024-04-17T03:12:26+05:30	2024-04-09T09:45:52+05:30	7844	Present	16579	-37.82645916264209, 144.96787059685914
2024-04-17T03:12:26+05:30	2024-04-09T10:53:02+05:30	7844	Present	16582	-37.82661556588773, 144.96782313924965
2024-04-17T03:12:26+05:30	2024-04-08T12:08:02+05:30	7844	Present	16596	-37.82761339605638, 144.96752010879783
2024-04-17T03:12:26+05:30	2024-04-09T10:21:16+05:30	7844	Unoccupied	16597	-37.82766595654631, 144.9675042026609
2024-04-17T03:12:26+05:30	2024-04-07T12:21:17+05:30	7844	Present	16598	-37.827718531728166, 144.96748833070455
2024-04-17T03:12:26+05:30	2024-04-09T10:55:56+05:30	7844	Unoccupied	16600	-37.82782367261556, 144.96745655985967
2024-04-17T03:12:26+05:30	2024-04-08T19:09:27+05:30	7844	Present	16601	-37.82787399724378, 144.96744129153484
2024-04-17T03:12:26+05:30	2024-04-09T11:05:16+05:30	7514	Present	64559	-37.81276759897656, 144.96448209633098
2024-04-17T03:12:26+05:30	2024-04-02T08:05:49+05:30	7556	Present	65156	-37.810515062964136, 144.96829537364198
2024-04-17T03:12:26+05:30	2024-04-09T09:37:43+05:30	7556	Present	65155	-37.81050685559316, 144.96832385291088
2024-04-17T03:12:26+05:30	2024-04-09T10:46:24+05:30	7406	Present	51438	-37.80867757321964, 144.9690075411121
2024-04-17T03:12:26+05:30	2024-04-09T10:42:50+05:30	7406	Unoccupied	51447	-37.80843764000215, 144.96889713190575
2024-04-17T03:12:26+05:30	2024-04-09T11:12:32+05:30	7190	Unoccupied	62021	-37.81577920390957, 144.96528428878688
2024-04-17T03:12:26+05:30	2024-04-09T10:52:28+05:30	7095	Unoccupied	16764	-37.80456628566316, 144.9640797273114
2024-04-17T03:12:26+05:30	2024-04-08T18:07:27+05:30	7095	Present	16762	-37.80452900344713, 144.96374513984364
2024-04-17T03:12:26+05:30	2024-04-09T11:10:33+05:30	7842	Unoccupied	17043	-37.83129895282494, 144.96627308300134
2024-04-17T03:12:26+05:30	2024-04-09T10:22:51+05:30	7842	Present	17031	-37.83128831728321, 144.96630929462026
2024-04-17T03:12:26+05:30	2024-04-09T10:51:34+05:30	7842	Unoccupied	17041	-37.83126704416769, 144.96638170652074
2024-04-17T03:12:26+05:30	2024-04-09T08:58:11+05:30	7842	Unoccupied	17040	-37.83125640376496, 144.9664179256274
2024-04-17T03:12:26+05:30	2024-04-09T10:51:53+05:30	7842	Unoccupied	17039	-37.831245762107535, 144.96645415100733
2024-04-17T03:12:26+05:30	2024-04-09T11:05:21+05:30	7842	Unoccupied	17022	-37.831177348805, 144.96668692057878
2024-04-17T03:12:26+05:30	2024-04-09T09:44:42+05:30	7020	Unoccupied	17360	-37.80360829452249, 144.9618050420012
2024-04-17T03:12:26+05:30	2024-04-09T10:47:10+05:30	7007	Unoccupied	17363	-37.803465954813944, 144.96194611092113
2024-04-17T03:12:26+05:30	2024-04-09T10:48:50+05:30	7007	Unoccupied	17355	-37.80348918255316, 144.9619421487074
2024-04-17T03:12:26+05:30	2024-04-09T06:20:40+05:30	7007	Present	17367	-37.8035588221908, 144.96193026704896
2024-04-17T03:12:26+05:30	2024-04-09T09:21:07+05:30	7007	Present	17368	-37.80358203509596, 144.96192630610807
2024-04-17T03:12:26+05:30	2024-04-09T10:59:27+05:30	7606	Unoccupied	54454	-37.81362698868788, 144.95994041056795
2024-04-17T03:12:26+05:30	2024-04-09T03:35:33+05:30	7831	Present	15343	-37.82997416738348, 144.96647610591248
2024-04-17T03:12:26+05:30	2024-04-08T10:25:52+05:30	7831	Present	14930	-37.830023908641465, 144.9663046202282
[truncated: 4,246 more rows]
