# Supplementary material for: Hybrid parking space prediction model: integrating ARIMA, Long short-term memory (LSTM), and backpropagation neural network (BPNN) for smart city development
Source: PeerJ Comput Sci. 2025 Jan 24;11:e2645. doi: 10.7717/peerj-cs.2645 (PMC11784715; doi:10.7717/peerj-cs.2645)
Supplement: Supplemental Information 2 [file peerj-cs-11-2645-s002.ipynb]

# %% [code]
import pandas as pd

# read the original csv file
df = pd.read_csv('sfpark_filtered_136_247_100taxis.csv')

# take only the first 2000 rows
df = df.head(2000)

# save the new csv file with 2000 rows
df.to_csv('sfpark_filtered_136_247_100taxis_2000rows.csv', index=False)


# %% [code]
df.head()


# %% [code]
import pandas as pd

# Read in CSV file
df = pd.read_csv('sfpark_filtered_136_247_100taxis_2000rows.csv', sep=';')

# Split column names and rename columns
df.columns = df.columns.str.split(';', expand=True)
df = df.rename(columns={
    ('timestamp', ''): 'timestamp',
    ('segmentid', ''): 'segmentid',
    ('capacity', ''): 'capacity',
    ('occupied', ''): 'occupied',
    ('observed1', ''): 'observed1',
    ('diff1', ''): 'diff1',
    ('observed2', ''): 'observed2',
    ('diff2', ''): 'diff2',
    ('observed3', ''): 'observed3',
    ('diff3', ''): 'diff3',
    ('observed4', ''): 'observed4',
    ('diff4', ''): 'diff4',
    ('observed5', ''): 'observed5',
    ('diff5', ''): 'diff5',
    ('observed6', ''): 'observed6',
    ('diff6', ''): 'diff6',
    ('observed7', ''): 'observed7',
    ('diff7', ''): 'diff7',
    ('observed8', ''): 'observed8',
    ('diff8', ''): 'diff8',
    ('observed9', ''): 'observed9',
    ('diff9', ''): 'diff9',
    ('observed10', ''): 'observed10',
    ('diff10', ''): 'diff10'
})

# Convert timestamp column to datetime format
df['timestamp'] = pd.to_datetime(df['timestamp'])


# %% [code]
print(df.columns)


# %% [code]
print(df.columns)

# %% [code]
df = pd.read_csv('sfpark_filtered_136_247_100taxis_2000rows.csv', delimiter=';')


# %% [code]
print(df.columns)

# %% [code]
import pandas as pd

# Read the CSV file
df = pd.read_csv('sfpark_filtered_136_247_100taxis_2000rows.csv')

# Check the first 5 rows of the DataFrame
print(df.head())

# %% [code]
import pandas as pd

# %% [code]
df = pd.read_csv('on-street-parking-bay-sensors.csv')

# %% [code]
df.head()

# %% [code]
import numpy as np
import pandas as pd
import seaborn as sns
import matplotlib.pyplot as plt
%matplotlib inline


# %% [code]
import pandas as pd

data = [    ["2012-11-06_13_43_31_jpg.rf.00207754dbce0d625d24ca31898fcfd7.jpg", 1, 1],
    ["2012-10-17_08_34_38_jpg.rf.00872f80c0883729955f0df9dd126653.jpg", 1, 1],
    ["2012-12-29_18_55_43_jpg.rf.00c78fc0a4dd2834dcb307e21893cc81.jpg", 0, 0],
    ["2012-09-17_17_59_20_jpg.rf.018c0e89285f202f26dd49282bc598a6.jpg", 1, 1],
    ["2012-12-17_20_40_18_jpg.rf.018da255a73c305d0aa3e0eb6721f840.jpg", 1, 1],
    ["2013-01-17_18_50_15_jpg.rf.01b261ac23c5a441a2ea1dffd8177d2f.jpg", 1, 1],
    ["2013-03-12_15_05_10_jpg.rf.0215071ec24d56a11c961780a77d6732.jpg", 0, 1],
    ["2013-04-13_16_35_11_jpg.rf.026a0ff9a9709d43b386b884e3dd93d8.jpg", 1, 1],
    ["2012-11-11_16_14_13_jpg.rf.02afd6ab9977effe4165007ebe6ab5f6.jpg", 1, 1],
    ["2012-09-13_06_57_24_jpg.rf.0266dc68a1401a0553bec6affdcfae57.jpg", 1, 1],
    ["2012-09-21_06_50_12_jpg.rf.0463225607a4bde17be0d7e1e1170b8a.jpg", 1, 1],
    ["2013-03-02_08_00_02_jpg.rf.0215040aaef9b537ea6ba43dc36640f7.jpg", 1, 1]
]

df = pd.DataFrame(data, columns=["filename", "space-empty", "space-occupied"])
df.head()
df.describe()

# %% [code]
import numpy as np
import pandas as pd
import seaborn as sns
import matplotlib.pyplot as plt
%matplotlib inline

# %% [code]
pip install keras


# %% [code]

import pandas as pd
from statsmodels.tsa.arima.model import ARIMA
from sklearn.metrics import mean_squared_error, mean_absolute_error
from keras.models import Sequential
from keras.layers import LSTM, Dense, Dropout
from sklearn.preprocessing import MinMaxScaler
import numpy as np

parking_data = pd.read_csv("on-street-parking-bay-sensors.csv")

jan_feb_2018_data = parking_data[(parking_data['Date'] >= '2018-01-01') & (parking_data['Date'] <= '2018-02-28')]

data = jan_feb_2018_data['Count'].values

train_size = int(len(data) * 0.8)
train, test = data[0:train_size], data[train_size:len(data)]

arima_model = ARIMA(train, order=(5,1,0))
arima_model_fit = arima_model.fit(disp=0)
arima_predictions = arima_model_fit.forecast(steps=len(test))[0]

scaler = MinMaxScaler(feature_range=(0, 1))
scaled_data = scaler.fit_transform(data.reshape(-1, 1))

def create_dataset(dataset, time_step=1):
    X, Y = [], []
    for i in range(len(dataset)-time_step-1):
        a = dataset[i:(i+time_step), 0]
        X.append(a)
        Y.append(dataset[i + time_step, 0])
    return np.array(X), np.array(Y)

time_step = 1
X_train, y_train = create_dataset(scaled_data, time_step)
X_train = np.reshape(X_train, (X_train.shape[0], X_train.shape[1], 1))

lstm_model = Sequential()
lstm_model.add(LSTM(64, return_sequences=True, activation='sigmoid', input_shape=(time_step, 1)))
lstm_model.add(Dropout(0.2))
lstm_model.add(LSTM(64, activation='tanh', return_sequences=False))
lstm_model.add(Dense(1))
lstm_model.compile(optimizer='adam', loss='mean_squared_error')
lstm_model.fit(X_train, y_train, epochs=100, batch_size=32, verbose=0)

lstm_predictions = scaler.inverse_transform(lstm_model.predict(X_train))

bpnn_model = Sequential()
bpnn_model.add(Dense(128, input_dim=time_step, activation='sigmoid'))
bpnn_model.add(Dropout(0.5))
bpnn_model.add(Dense(128, activation='tanh'))
bpnn_model.add(Dropout(0.5))
bpnn_model.add(Dense(128, activation='relu'))
bpnn_model.add(Dense(1))
bpnn_model.compile(optimizer='adam', loss='mean_squared_error')
bpnn_model.fit(X_train, y_train, epochs=5000, batch_size=32, verbose=0)

bpnn_predictions = bpnn_model.predict(X_train)

combined_predictions = (arima_predictions + lstm_predictions.flatten() + bpnn_predictions.flatten()) / 3

mse = mean_squared_error(test, combined_predictions)
mae = mean_absolute_error(test, combined_predictions)
rmse = np.sqrt(mse)

def evaluate_model(true, pred):
    mse = mean_squared_error(true, pred)
    mae = mean_absolute_error(true, pred)
    rmse = np.sqrt(mse)
    return mse, mae, rmse

arima_mse, arima_mae, arima_rmse = evaluate_model(test, arima_predictions)
lstm_mse, lstm_mae, lstm_rmse = evaluate_model(train[1:], lstm_predictions)
bpnn_mse, bpnn_mae, bpnn_rmse = evaluate_model(train[1:], bpnn_predictions)

print(" Percentage\tModels Name\tMSE\tMAE\tRMSE")
print("80% - 20%\tARIMA)
print("80% - 20%\tLSTM)
print("80% - 20%\tProposed Model)


# %% [code]
import pandas as pd
import matplotlib.pyplot as plt
from statsmodels.tsa.seasonal import seasonal_decompose

parking_data = pd.read_csv("on-street-parking-bay-sensors.csv", parse_dates=['Date'], index_col='Date')

df = pd.DataFrame(data[:len(dates)], index=dates, columns=['Parking Occupancy'])
result = seasonal_decompose(parking_data['Count'], model='additive', period=30)  

plt.figure(figsize=(10, 8))
plt.subplot(411)
plt.plot(parking_data['Count'], label='Original')
plt.legend()

plt.subplot(412)
plt.plot(result.trend, label='Trend')
plt.legend()

plt.subplot(413)
plt.plot(result.seasonal, label='Seasonal')
plt.legend()

plt.subplot(414)
plt.plot(result.resid, label='Residual')
plt.legend()

result = seasonal_decompose(df['Parking Occupancy'], model='additive')
fig, axes = plt.subplots(nrows=4, ncols=1, figsize=(10, 12))
result.observed.plot(ax=axes[0], color='blue')
axes[0].set_ylabel('Observed')
result.trend.plot(ax=axes[1], color='red')
axes[1].set_ylabel('Trend')
result.seasonal.plot(ax=axes[2], color='green')
axes[2].set_ylabel('Seasonal')
result.resid.plot(ax=axes[3], color='purple')
axes[3].set_ylabel('Residual')

date_labels = pd.date_range(start='2018-01-01', end='2018-02-28', freq='10D').strftime('%Y-%m-%d')
plt.xticks(ticks=pd.date_range(start='2018-01-01', end='2018-02-28', freq='10D'), labels=date_labels, rotation=45)

plt.xlabel('Timestamp')
plt.suptitle('Decomposition of Parking Occupancy')

plt.tight_layout()
plt.show()

# %% [code]

import pandas as pd
import matplotlib.pyplot as plt


melbourne_parking_data = pd.read_csv("on-street-parking-bay-sensors.csv")

melbourne_parking_data['Date'] = pd.to_datetime(melbourne_parking_data['Date'])

january_data = melbourne_parking_data[melbourne_parking_data['Date'].dt.month == 1]

plt.figure(figsize=(10, 6))
plt.boxplot(january_data['Occupancy'], vert=False)
colors = plt.cm.Set3(np.linspace(0, 1, len(boxplot_data)))

for patch, color in zip(bp['boxes'], colors):
    patch.set_facecolor(color)

ax.set_xticks(day_labels)
ax.set_xticklabels(day_labels)
ax.set_xlabel('Days')
ax.set_ylabel('Parking Occupancy')
ax.set_title('Daily Parking Occupancy')
plt.show()


# %% [code]
import pandas as pd
import seaborn as sns
import matplotlib.pyplot as plt
melbourne_parking_data = pd.read_csv("on-street-parking-bay-sensors.csv")
occupancy_data = melbourne_parking_data['Occupancy']
plt.hist(occupancy_data, bins=30, density=True, alpha=0.5, color='blue', label='Histogram')
sns.kdeplot(occupancy_data, color='orange', label='KDE')
plt.title('Histogram for Occupancy Distribution')
plt.xlabel('Occupancy')
plt.ylabel('Density')
plt.legend()
plt.show()


# %% [code]
import pandas as pd
import matplotlib.pyplot as plt

melbourne_parking_data = pd.read_csv("on-street-parking-bay-sensors.csv")
epochs = list(range(1, 101))  
training_losses = [3, 35, 4, 5, 8, 2, 2, 2, 2, 2, 2, 2, 2, 2, 2, 2, 2, 2, 2, 2, 2, 2, 2, 2, 2, 2, 2, 2, 2, 2] + [2] * 70  # Replace with actual training losses
validation_losses = [30, 3, 4, 5, 5, 2, 2, 2, 2, 1.5, 1.9, 1.9, 1.9, 1.9, 1.9, 1.9, 1.9, 1.9, 1.9, 1.9, 1.9, 1.9, 1.9, 1.9, 1.9, 1.9, 1.9, 1.9, 1.9, 1.9] + [1.9] * 70  # Replace with actual validation losses
plt.plot(epochs, training_losses, label='Training Loss')
plt.plot(epochs, validation_losses, label='Validation Loss')
plt.title('Training vs. Validation Dataset Losses')
plt.xlabel('Epochs')
plt.ylabel('Loss')
plt.grid(False)
plt.legend()
plt.show()


# %% [code]
